# Supplementary material for: Biomechanical Properties of Blood Plasma Extracellular Vesicles Revealed by Atomic Force Microscopy
Source: Biology (Basel). 2020 Dec 23;10(1):4. doi: 10.3390/biology10010004 (PMC7822188; doi:10.3390/biology10010004)
Supplement: Supplementary file 1 [file biology-10-00004-s001.zip]

Archive with 10 entries (8 files):
- biology-1022170-supplementary/
- biology-1022170-supplementary/Supplement_mat/
- biology-1022170-supplementary/Supplement_mat/EVs_PrA.xlsx
- biology-1022170-supplementary/Supplement_mat/EVs_PrA_ApoM.xlsx
- biology-1022170-supplementary/Supplement_mat/EVs_PrA_CD3.xlsx
- biology-1022170-supplementary/Supplement_mat/EVs_PrA_CD63.xlsx
- biology-1022170-supplementary/Supplement_mat/EVs_PrA_CD81.xlsx
- biology-1022170-supplementary/Supplement_mat/EVs_PrA_CD9.xlsx
- biology-1022170-supplementary/Supplement_mat/EVs_PrA_HSP90.xlsx
- biology-1022170-supplementary/Supplement_mat/isolated_EVs.xlsx
