# Supplementary material for: Biomechanical Properties of Blood Plasma Extracellular Vesicles Revealed by Atomic Force Microscopy
Source: Biology (Basel). 2020 Dec 23;10(1):4. doi: 10.3390/biology10010004 (PMC7822188; doi:10.3390/biology10010004)
Supplement: Supplementary file 1 [file biology-10-00004-s001.zip › biology-1022170-supplementary/Supplement_mat/EVs_PrA.xlsx]

## Sheet: EVs_PrA
sample		1.22541	1.65188	2.22676	3.00172	4.04637	5.45458	7.35288	9.91182	13.3613	18.0113	24.2796	32.7294	44.1198	59.4744	80.1726	108.074	145.686	196.388	264.734	356.867	481.063	648.482	874.166	1178.39	1588.5	2141.32	2886.54	3891.11	5245.3	7070.76	9531.52	12848.7
02_exo_ser_PrA_1		0	0	0	0	0	0	0	0	44.6449	8.09062	0	1.03154	31.8328	12.1525	0	0	0	0	0	0	0	2.24756	0	0	0	0	0	0	0	0	0	0
02_exo_ser_PrA_2		0	0	0	0	0	0	0	0	45.9785	6.80551	0	0.331836	31.1274	13.7896	0	0	0	0	0	0	0	0	1.9672	0	0	0	0	0	0	0	0	0
02_exo_ser_PrA_3		0	0	0	0	0	0	0	0	52.2702	3.32918	0	0	28.1237	13.6841	0	0	0	0	0	0	0	2.59284	0	0	0	0	0	0	0	0	0	0
02_exo_ser_PrA_4		0	0	0	0	0	0	0	0	52.2235	7.02141	0	0	26.5958	12.4683	0	0	0	0	0	0	0	1.69099	0	0	0	0	0	0	0	0	0	0
02_exo_ser_PrA_5		0	0	0	0	0	0	0	0	47.8048	9.00343	0	0	32.2699	9.52734	0	0	0	0	0	0	0	0.333775	1.06075	0	0	0	0	0	0	0	0	0
02_exo_ser_PrA		0	0	0	0	0	0	0	0	48.5844	6.85003	0	0.272676	29.9899	12.3244	0	0	0	0	0	0	0	1.37303	0.605589	0	0	0	0	0	0	0	0	0
								Peak №	1	2	3
								n	5	5	5
								size(average)	13.9372	48.5011	727.952
								dispertion(size)	0.0336272	0.438798	12206.3
								sd(size)	0.183377	0.662418	110.482
								intencity	55.4344	42.587	1.97862
								dispertion(int)	7.68577	6.65783	0.218407
								sd(int)	2.77232	2.58028	0.46734

## Sheet: average_D
x_csv	y_csv
1	0	1.10681e-211
2	1	1.01625e-196
3	2	2.65049e-182
4	3	1.96358e-168
5	4	4.13207e-155
6	5	2.46994e-142
7	6	4.19373e-130
8	7	2.02261e-118
9	8	2.77092e-107
10	9	1.07828e-96
11	10	1.19189e-86
12	11	3.74231e-77
13	12	3.33764e-68
14	13	8.45548e-60
15	14	6.08463e-52
16	15	1.24373e-44
17	16	7.22135e-38
18	17	1.19099e-31
19	18	5.57948e-26
20	19	7.42467e-21
21	20	2.80646e-16
22	21	3.01327e-12
23	22	9.18997e-09
24	23	7.96138e-06
25	24	0.00195912
26	25	0.13694
27	26	2.71892
28	27	15.3342
29	28	24.5654	24.5654	2.77232
30	29	11.1785
31	30	1.44491
32	31	0.0530513
33	32	0.000553284
34	33	1.63907e-06
35	34	1.37926e-09
36	35	3.2968e-13
37	36	2.23839e-17
38	37	4.31694e-22
39	38	2.36491e-27
40	39	3.68002e-33
41	40	1.62661e-39
42	41	2.04228e-46
43	42	7.28355e-54
44	43	7.37852e-62
45	44	3.10139e-70
46	45	4.32276e-68
47	46	1.70106e-65
48	47	5.96061e-63
49	48	1.85985e-60
50	49	5.16747e-58
51	50	1.27848e-55
52	51	2.81659e-53
53	52	5.52546e-51
54	53	9.65224e-49
55	54	1.50142e-46
56	55	2.07965e-44
57	56	2.56503e-42
58	57	2.81715e-40
59	58	2.75513e-38
60	59	2.39933e-36
61	60	1.86059e-34
62	61	1.28477e-32
63	62	7.89981e-31
64	63	4.32535e-29
65	64	2.10883e-27
66	65	9.15534e-26
67	66	3.53935e-24
68	67	1.21839e-22
69	68	3.73477e-21
70	69	1.01943e-19
71	70	2.47778e-18
72	71	5.36271e-17
73	72	1.03352e-15
74	73	1.77366e-14
75	74	2.71041e-13
76	75	3.6882e-12
77	76	4.46898e-11
78	77	4.82189e-10
79	78	4.63277e-09
80	79	3.96349e-08
81	80	3.01947e-07
82	81	2.04832e-06
83	82	1.23731e-05
84	83	6.65541e-05
85	84	0.000318776
86	85	0.0013596
87	86	0.00516357
88	87	0.0174624
89	88	0.0525864
90	89	0.141012
91	90	0.336709
92	91	0.715924
93	92	1.35548
94	93	2.28526
95	94	3.43077
96	95	4.58629
97	96	5.45943
98	97	5.78691	5.78691	2.77232
99	98	5.46212
100	99	4.59082
101	100	3.43585
102	101	2.28977
103	102	1.35883
104	103	0.718044
105	104	0.337873
106	105	0.141569
107	106	0.0528202
108	107	0.0175487
109	108	0.00519165
110	109	0.00136766
111	110	0.000320825
112	111	6.7015e-05
113	112	1.24649e-05
114	113	2.06454e-06
115	114	3.04488e-07
116	115	3.99882e-08
117	116	4.67637e-09
118	117	4.86967e-10
119	118	4.51549e-11
120	119	3.72842e-12
121	120	2.74132e-13
122	121	1.79477e-14
123	122	1.04634e-15
124	123	5.43188e-17
125	124	2.51098e-18
126	125	1.0336e-19
127	126	3.78855e-21
128	127	1.23654e-22
129	128	3.59385e-24
130	129	9.30092e-26
131	130	2.14341e-27
132	131	4.39846e-29
133	132	8.03729e-31
134	133	1.30778e-32
135	134	1.89484e-34
136	135	2.4447e-36
137	136	2.80862e-38
138	137	2.87326e-40
139	138	2.61741e-42
140	139	2.12316e-44
141	140	1.53359e-46
142	141	9.86389e-49
143	142	5.64941e-51
144	143	2.88119e-53
145	144	1.30845e-55
146	145	5.29121e-58
147	146	1.90532e-60
148	147	6.10936e-63
149	148	1.74437e-65
150	149	4.43501e-68
151	150	1.00407e-70
152	151	2.02419e-73
153	152	3.63373e-76
154	153	5.80854e-79
155	154	8.26793e-82
156	155	1.04795e-84
157	156	1.18277e-87
158	157	1.1887e-90
159	158	1.0638e-93
160	159	8.4774e-97
161	160	6.01561e-100
162	161	3.80111e-103
163	162	2.13873e-106
164	163	1.07156e-109
165	164	4.78071e-113
166	165	1.89925e-116
167	166	6.71872e-120
168	167	2.11644e-123
169	168	5.93661e-127
170	169	1.48281e-130
171	170	3.29799e-134
172	171	6.53169e-138
173	172	1.15191e-141
174	173	1.80894e-145
175	174	2.52956e-149
176	175	3.14977e-153
177	176	3.49244e-157
178	177	3.44821e-161
179	178	3.0316e-165
180	179	2.37337e-169
181	180	1.65453e-173
182	181	1.02706e-177
183	182	5.67719e-182
184	183	2.79438e-186
185	184	1.22478e-190
186	185	9.46116e-195
187	186	9.40424e-195
188	187	1.88818e-194
189	188	3.78908e-194
190	189	7.59951e-194
191	190	1.52335e-193
192	191	3.05192e-193
193	192	6.11095e-193
194	193	1.22294e-192
195	194	2.44605e-192
196	195	4.88974e-192
197	196	9.7694e-192
198	197	1.95079e-191
199	198	3.89329e-191
200	199	7.76575e-191
201	200	1.54814e-190
	201	1.54814e-190
	202	1.54814e-190
	203	1.54814e-190
	204	1.54814e-190
	205	1.54814e-190
	206	1.54814e-190
	207	1.54814e-190
	208	1.54814e-190
	209	1.54814e-190
	210	1.54814e-190
	211	1.54814e-190
	212	1.54814e-190
	213	1.54814e-190
	214	1.54814e-190
	215	1.54814e-190
	216	1.54814e-190
	217	1.54814e-190
	218	1.54814e-190
	219	1.54814e-190
	220	1.54814e-190
	221	1.54814e-190
	222	1.54814e-190
	223	1.54814e-190
	224	1.54814e-190
	225	1.54814e-190
	226	1.54814e-190
	227	1.54814e-190
	228	1.54814e-190
	229	1.54814e-190
	230	1.54814e-190
	231	1.54814e-190
	232	1.54814e-190
	233	1.54814e-190
	234	1.54814e-190
	235	1.54814e-190
	236	1.54814e-190
	237	1.54814e-190
	238	1.54814e-190
	239	1.54814e-190
	240	1.54814e-190
	241	1.54814e-190
	242	1.54814e-190
	243	1.54814e-190
	244	1.54814e-190
	245	1.54814e-190
	246	1.54814e-190
	247	1.54814e-190
	248	1.54814e-190
	249	1.54814e-190
	250	1.54814e-190
	251	1.54814e-190
	252	1.54814e-190
	253	1.54814e-190
	254	1.54814e-190
	255	1.54814e-190
	256	1.54814e-190
	257	1.54814e-190
	258	1.54814e-190
	259	1.54814e-190
	260	1.54814e-190
	261	1.54814e-190
	262	1.54814e-190
	263	1.54814e-190
	264	1.54814e-190
	265	1.54814e-190
	266	1.54814e-190
	267	1.54814e-190
	268	1.54814e-190
	269	1.54814e-190
	270	1.54814e-190
	271	1.54814e-190
	272	1.54814e-190
	273	1.54814e-190
	274	1.54814e-190
	275	1.54814e-190
	276	1.54814e-190
	277	1.54814e-190
	278	1.54814e-190
	279	1.54814e-190
	280	1.54814e-190
	281	1.54814e-190
	282	1.54814e-190
	283	1.54814e-190
	284	1.54814e-190
	285	1.54814e-190
	286	1.54814e-190
	287	1.54814e-190
	288	1.54814e-190
	289	1.54814e-190
	290	1.54814e-190
	291	1.54814e-190
	292	1.54814e-190
	293	1.54814e-190
	294	1.54814e-190
	295	1.54814e-190
	296	1.54814e-190
	297	1.54814e-190
	298	1.54814e-190
	299	1.54814e-190
	300	1.54814e-190
	301	1.54814e-190
	302	1.54814e-190
	303	1.54814e-190
	304	1.54814e-190
	305	1.54814e-190
	306	1.54814e-190
	307	1.54814e-190
	308	1.54814e-190
	309	1.54814e-190
	310	1.54814e-190
	311	1.54814e-190
	312	1.54814e-190
	313	1.54814e-190
	314	1.54814e-190
	315	1.54814e-190
	316	1.54814e-190
	317	1.54814e-190
	318	1.54814e-190
	319	1.54814e-190
	320	1.54814e-190
	321	1.54814e-190
	322	1.54814e-190
	323	1.54814e-190
	324	1.54814e-190
	325	1.54814e-190
	326	1.54814e-190
	327	1.54814e-190
	328	1.54814e-190
	329	1.54814e-190
	330	1.54814e-190
	331	1.54814e-190
	332	1.54814e-190
	333	1.54814e-190
	334	1.54814e-190
	335	1.54814e-190
	336	1.54814e-190
	337	1.54814e-190
	338	1.54814e-190
	339	1.54814e-190
	340	1.54814e-190
	341	1.54814e-190
	342	1.54814e-190
	343	1.54814e-190
	344	1.54814e-190
	345	1.54814e-190
	346	1.54814e-190
	347	1.54814e-190
	348	1.54814e-190
	349	1.54814e-190
	350	1.54814e-190
	351	1.54814e-190
	352	1.54814e-190
	353	1.54814e-190
	354	1.54814e-190
	355	1.54814e-190
	356	1.54814e-190
	357	1.54814e-190
	358	1.54814e-190
	359	1.54814e-190
	360	1.54814e-190
	361	1.54814e-190
	362	1.54814e-190
	363	1.54814e-190
	364	1.54814e-190
	365	1.54814e-190
	366	1.54814e-190
	367	1.54814e-190
	368	1.54814e-190
	369	1.54814e-190
	370	1.54814e-190
	371	1.54814e-190
	372	1.54814e-190
	373	1.54814e-190
	374	1.54814e-190
	375	1.54814e-190
	376	1.54814e-190
	377	1.54814e-190
	378	1.54814e-190
	379	1.54814e-190
	380	1.54814e-190
	381	1.54814e-190
	382	1.54814e-190
	383	1.54814e-190
	384	1.54814e-190
	385	1.54814e-190
	386	1.54814e-190
	387	1.54814e-190
	388	1.54814e-190
	389	1.54814e-190
	390	1.54814e-190
	391	1.54814e-190
	392	1.54814e-190
	393	1.54814e-190
	394	1.54814e-190
	395	1.54814e-190
	396	1.54814e-190
	397	1.54814e-190
	398	1.54814e-190
	399	1.54814e-190
	400	1.54814e-190
	401	1.54814e-190
	402	1.54814e-190
	403	1.54814e-190
	404	1.54814e-190
	405	1.54814e-190
	406	1.54814e-190
	407	1.54814e-190
	408	1.54814e-190
	409	1.54814e-190
	410	1.54814e-190
	411	1.54814e-190
	412	1.54814e-190
	413	1.54814e-190
	414	1.54814e-190
	415	1.54814e-190
	416	1.54814e-190
	417	1.54814e-190
	418	1.54814e-190
	419	1.54814e-190
	420	1.54814e-190
	421	1.54814e-190
	422	1.54814e-190
	423	1.54814e-190
	424	1.54814e-190
	425	1.54814e-190
	426	1.54814e-190
	427	1.54814e-190
	428	1.54814e-190
	429	1.54814e-190
	430	1.54814e-190
	431	1.54814e-190
	432	1.54814e-190
	433	1.54814e-190
	434	1.54814e-190
	435	1.54814e-190
	436	1.54814e-190
	437	1.54814e-190
	438	1.54814e-190
	439	1.54814e-190
	440	1.54814e-190
	441	1.54814e-190
	442	1.54814e-190
	443	1.54814e-190
	444	1.54814e-190
	445	1.54814e-190
	446	1.54814e-190
	447	1.54814e-190
	448	1.54814e-190
	449	1.54814e-190
	450	1.54814e-190
	451	1.54814e-190
	452	1.54814e-190
	453	1.54814e-190
	454	1.54814e-190
	455	1.54814e-190
	456	1.54814e-190
	457	1.54814e-190
	458	1.54814e-190
	459	1.54814e-190
	460	1.54814e-190
	461	1.54814e-190
	462	1.54814e-190
	463	1.54814e-190
	464	1.54814e-190
	465	1.54814e-190
	466	1.54814e-190
	467	1.54814e-190
	468	1.54814e-190
	469	1.54814e-190
	470	1.54814e-190
	471	1.54814e-190
	472	1.54814e-190
	473	1.54814e-190
	474	1.54814e-190
	475	1.54814e-190
	476	1.54814e-190
	477	1.54814e-190
	478	1.54814e-190
	479	1.54814e-190
	480	1.54814e-190
	481	1.54814e-190
	482	1.54814e-190
	483	1.54814e-190
	484	1.54814e-190
	485	1.54814e-190
	486	1.54814e-190
	487	1.54814e-190
	488	1.54814e-190
	489	1.54814e-190
	490	1.54814e-190
	491	1.54814e-190
	492	1.54814e-190
	493	1.54814e-190
	494	1.54814e-190
	495	1.54814e-190
	496	1.54814e-190
	497	1.54814e-190
	498	1.54814e-190
	499	1.54814e-190
	500	1.54814e-190
	501	1.54814e-190
	502	1.54814e-190
	503	1.54814e-190
	504	1.54814e-190
	505	1.54814e-190
	506	1.54814e-190
	507	1.54814e-190
	508	1.54814e-190
	509	1.54814e-190
	510	1.54814e-190
	511	1.54814e-190
	512	1.54814e-190
	513	1.54814e-190
	514	1.54814e-190
	515	1.54814e-190
	516	1.54814e-190
	517	1.54814e-190
	518	1.54814e-190
	519	1.54814e-190
	520	1.54814e-190
	521	1.54814e-190
	522	1.54814e-190
	523	1.54814e-190
	524	1.54814e-190
	525	1.54814e-190
	526	1.54814e-190
	527	1.54814e-190
	528	1.54814e-190
	529	1.54814e-190
	530	1.54814e-190
	531	1.54814e-190
	532	1.54814e-190
	533	1.54814e-190
	534	1.54814e-190
	535	1.54814e-190
	536	1.54814e-190
	537	1.54814e-190
	538	1.54814e-190
	539	1.54814e-190
	540	1.54814e-190
	541	1.54814e-190
	542	1.54814e-190
	543	1.54814e-190
	544	1.54814e-190
	545	1.54814e-190
	546	1.54814e-190
	547	1.54814e-190
	548	1.54814e-190
	549	1.54814e-190
	550	1.54814e-190
	551	1.54814e-190
	552	1.54814e-190
	553	1.54814e-190
	554	1.54814e-190
	555	1.54814e-190
	556	1.54814e-190
	557	1.54814e-190
	558	1.54814e-190
	559	1.54814e-190
	560	1.54814e-190
	561	1.54814e-190
	562	1.54814e-190
	563	1.54814e-190
	564	1.54814e-190
	565	1.54814e-190
	566	1.54814e-190
	567	1.54814e-190
	568	1.54814e-190
	569	1.54814e-190
	570	1.54814e-190
	571	1.54814e-190
	572	1.54814e-190
	573	1.54814e-190
	574	1.54814e-190
	575	1.54814e-190
	576	1.54814e-190
	577	1.54814e-190
	578	1.54814e-190
	579	1.54814e-190
	580	1.54814e-190
	581	1.54814e-190
	582	1.54814e-190
	583	1.54814e-190
	584	1.54814e-190
	585	1.54814e-190
	586	1.54814e-190
	587	1.54814e-190
	588	1.54814e-190
	589	1.54814e-190
	590	1.54814e-190
	591	1.54814e-190
	592	1.54814e-190
	593	1.54814e-190
	594	1.54814e-190
	595	1.54814e-190
	596	1.54814e-190
	597	1.54814e-190
	598	1.54814e-190
	599	1.54814e-190
	600	1.54814e-190
	601	1.54814e-190
	602	1.54814e-190
	603	1.54814e-190
	604	1.54814e-190
	605	1.54814e-190
	606	1.54814e-190
	607	1.54814e-190
	608	1.54814e-190
	609	1.54814e-190
	610	1.54814e-190
	611	1.54814e-190
	612	1.54814e-190
	613	1.54814e-190
	614	1.54814e-190
	615	1.54814e-190
	616	1.54814e-190
	617	1.54814e-190
	618	1.54814e-190
	619	1.54814e-190
	620	1.54814e-190
	621	1.54814e-190
	622	1.54814e-190
	623	1.54814e-190
	624	1.54814e-190
	625	1.54814e-190
	626	1.54814e-190
	627	1.54814e-190
	628	1.54814e-190
	629	1.54814e-190
	630	1.54814e-190
	631	1.54814e-190
	632	1.54814e-190
	633	1.54814e-190
	634	1.54814e-190
	635	1.54814e-190
	636	1.54814e-190
	637	1.54814e-190
	638	1.54814e-190
	639	1.54814e-190
	640	1.54814e-190
	641	1.54814e-190
	642	1.54814e-190
	643	1.54814e-190
	644	1.54814e-190
	645	1.54814e-190
	646	1.54814e-190
	647	1.54814e-190
	648	1.54814e-190
	649	1.54814e-190
	650	1.54814e-190
	651	1.54814e-190
	652	1.54814e-190
	653	1.54814e-190
	654	1.54814e-190
	655	1.54814e-190
	656	1.54814e-190
	657	1.54814e-190
	658	1.54814e-190
	659	1.54814e-190
	660	1.54814e-190
	661	1.54814e-190
	662	1.54814e-190
	663	1.54814e-190
	664	1.54814e-190
	665	1.54814e-190
	666	1.54814e-190
	667	1.54814e-190
	668	1.54814e-190
	669	1.54814e-190
	670	1.54814e-190
	671	1.54814e-190
	672	1.54814e-190
	673	1.54814e-190
	674	1.54814e-190
	675	1.54814e-190
	676	1.54814e-190
	677	1.54814e-190
	678	1.54814e-190
	679	1.54814e-190
	680	1.54814e-190
	681	1.54814e-190
	682	1.54814e-190
	683	1.54814e-190
	684	1.54814e-190
	685	1.54814e-190
	686	1.54814e-190
	687	1.54814e-190
	688	1.54814e-190
	689	1.54814e-190
	690	1.54814e-190
	691	1.54814e-190
	692	1.54814e-190
	693	1.54814e-190
	694	1.54814e-190
	695	1.54814e-190
	696	1.54814e-190
	697	1.54814e-190
	698	1.54814e-190
	699	1.54814e-190
	700	1.54814e-190
	701	1.54814e-190
	702	1.54814e-190
	703	1.54814e-190
	704	1.54814e-190
	705	1.54814e-190
	706	1.54814e-190
	707	1.54814e-190
	708	1.54814e-190
	709	1.54814e-190
	710	1.54814e-190
	711	1.54814e-190
	712	1.54814e-190
	713	1.54814e-190
	714	1.54814e-190
	715	1.54814e-190
	716	1.54814e-190
	717	1.54814e-190
	718	1.54814e-190
	719	1.54814e-190
	720	1.54814e-190
	721	1.54814e-190
	722	1.54814e-190
	723	1.54814e-190
	724	1.54814e-190
	725	1.54814e-190
	726	1.54814e-190
	727	1.54814e-190
	728	1.54814e-190
	729	1.54814e-190
	730	1.54814e-190
	731	1.54814e-190
	732	1.54814e-190
	733	1.54814e-190
	734	1.54814e-190
	735	1.54814e-190
	736	1.54814e-190
	737	1.54814e-190
	738	1.54814e-190
	739	1.54814e-190
	740	1.54814e-190
	741	1.54814e-190
	742	1.54814e-190
	743	1.54814e-190
	744	1.54814e-190
	745	1.54814e-190
	746	1.54814e-190
	747	1.54814e-190
	748	1.54814e-190
	749	1.54814e-190
	750	1.54814e-190
	751	1.54814e-190
	752	1.54814e-190
	753	1.54814e-190
	754	1.54814e-190
	755	1.54814e-190
	756	1.54814e-190
	757	1.54814e-190
	758	1.54814e-190
	759	1.54814e-190
	760	1.54814e-190
	761	1.54814e-190
	762	1.54814e-190
	763	1.54814e-190
	764	1.54814e-190
	765	1.54814e-190
	766	1.54814e-190
	767	1.54814e-190
	768	1.54814e-190
	769	1.54814e-190
	770	1.54814e-190
	771	1.54814e-190
	772	1.54814e-190
	773	1.54814e-190
	774	1.54814e-190
	775	1.54814e-190
	776	1.54814e-190
	777	1.54814e-190
	778	1.54814e-190
	779	1.54814e-190
	780	1.54814e-190
	781	1.54814e-190
	782	1.54814e-190
	783	1.54814e-190
	784	1.54814e-190
	785	1.54814e-190
	786	1.54814e-190
	787	1.54814e-190
	788	1.54814e-190
	789	1.54814e-190
	790	1.54814e-190
	791	1.54814e-190
	792	1.54814e-190
	793	1.54814e-190
	794	1.54814e-190
	795	1.54814e-190
	796	1.54814e-190
	797	1.54814e-190
	798	1.54814e-190
	799	1.54814e-190
	800	1.54814e-190
	801	1.54814e-190
	802	1.54814e-190
	803	1.54814e-190
	804	1.54814e-190
	805	1.54814e-190
	806	1.54814e-190
	807	1.54814e-190
	808	1.54814e-190
	809	1.54814e-190
	810	1.54814e-190
	811	1.54814e-190
	812	1.54814e-190
	813	1.54814e-190
	814	1.54814e-190
	815	1.54814e-190
	816	1.54814e-190
	817	1.54814e-190
	818	1.54814e-190
	819	1.54814e-190
	820	1.54814e-190
	821	1.54814e-190
	822	1.54814e-190
	823	1.54814e-190
	824	1.54814e-190
	825	1.54814e-190
	826	1.54814e-190
	827	1.54814e-190
	828	1.54814e-190
	829	1.54814e-190
	830	1.54814e-190
	831	1.54814e-190
	832	1.54814e-190
	833	1.54814e-190
	834	1.54814e-190
	835	1.54814e-190
	836	1.54814e-190
	837	1.54814e-190
	838	1.54814e-190
	839	1.54814e-190
	840	1.54814e-190
	841	1.54814e-190
	842	1.54814e-190
	843	1.54814e-190
	844	1.54814e-190
	845	1.54814e-190
	846	1.54814e-190
	847	1.54814e-190
	848	1.54814e-190
	849	1.54814e-190
	850	1.54814e-190
	851	1.54814e-190
	852	1.54814e-190
	853	1.54814e-190
	854	1.54814e-190
	855	1.54814e-190
	856	1.54814e-190
	857	1.54814e-190
	858	1.54814e-190
	859	1.54814e-190
	860	1.54814e-190
	861	1.54814e-190
	862	1.54814e-190
	863	1.54814e-190
	864	1.54814e-190
	865	1.54814e-190
	866	1.54814e-190
	867	1.54814e-190
	868	1.54814e-190
	869	1.54814e-190
	870	1.54814e-190
	871	1.54814e-190
	872	1.54814e-190
	873	1.54814e-190
	874	1.54814e-190
	875	1.54814e-190
	876	1.54814e-190
	877	1.54814e-190
	878	1.54814e-190
	879	1.54814e-190
	880	1.54814e-190
	881	1.54814e-190
	882	1.54814e-190
	883	1.54814e-190
	884	1.54814e-190
	885	1.54814e-190
	886	1.54814e-190
	887	1.54814e-190
	888	1.54814e-190
	889	1.54814e-190
	890	1.54814e-190
	891	1.54814e-190
	892	1.54814e-190
	893	1.54814e-190
	894	1.54814e-190
	895	1.54814e-190
	896	1.54814e-190
	897	1.54814e-190
	898	1.54814e-190
	899	1.54814e-190
	900	1.54814e-190
	901	1.54814e-190
	902	1.54814e-190
	903	1.54814e-190
	904	1.54814e-190
	905	1.54814e-190
	906	1.54814e-190
	907	1.54814e-190
	908	1.54814e-190
	909	1.54814e-190
	910	1.54814e-190
	911	1.54814e-190
	912	1.54814e-190
	913	1.54814e-190
	914	1.54814e-190
	915	1.54814e-190
	916	1.54814e-190
	917	1.54814e-190
	918	1.54814e-190
	919	1.54814e-190
	920	1.54814e-190
	921	1.54814e-190
	922	1.54814e-190
	923	1.54814e-190
	924	1.54814e-190
	925	1.54814e-190
	926	1.54814e-190
	927	1.54814e-190
	928	1.54814e-190
	929	1.54814e-190
	930	1.54814e-190
	931	1.54814e-190
	932	1.54814e-190
	933	1.54814e-190
	934	1.54814e-190
	935	1.54814e-190
	936	1.54814e-190
	937	1.54814e-190
	938	1.54814e-190
	939	1.54814e-190
	940	1.54814e-190
	941	1.54814e-190
	942	1.54814e-190
	943	1.54814e-190
	944	1.54814e-190
	945	1.54814e-190
	946	1.54814e-190
	947	1.54814e-190
	948	1.54814e-190
	949	1.54814e-190
	950	1.54814e-190
	951	1.54814e-190
	952	1.54814e-190
	953	1.54814e-190
	954	1.54814e-190
	955	1.54814e-190
	956	1.54814e-190
	957	1.54814e-190
	958	1.54814e-190
	959	1.54814e-190
	960	1.54814e-190
	961	1.54814e-190
	962	1.54814e-190
	963	1.54814e-190
	964	1.54814e-190
	965	1.54814e-190
	966	1.54814e-190
	967	1.54814e-190
	968	1.54814e-190
	969	1.54814e-190
	970	1.54814e-190
	971	1.54814e-190
	972	1.54814e-190
	973	1.54814e-190
	974	1.54814e-190
	975	1.54814e-190
	976	1.54814e-190
	977	1.54814e-190
	978	1.54814e-190
	979	1.54814e-190
	980	1.54814e-190
	981	1.54814e-190
	982	1.54814e-190
	983	1.54814e-190
	984	1.54814e-190
	985	1.54814e-190
	986	1.54814e-190
	987	1.54814e-190
	988	1.54814e-190
	989	1.54814e-190
	990	1.54814e-190
	991	1.54814e-190
	992	1.54814e-190
	993	1.54814e-190
	994	1.54814e-190
	995	1.54814e-190
	996	1.54814e-190
	997	1.54814e-190
	998	1.54814e-190
	999	1.54814e-190
	1000	1.54814e-190
	1001	1.54814e-190
	1002	1.54814e-190
	1003	1.54814e-190
	1004	1.54814e-190
	1005	1.54814e-190
	1006	1.54814e-190
	1007	1.54814e-190
	1008	1.54814e-190
	1009	1.54814e-190
	1010	1.54814e-190
	1011	1.54814e-190
	1012	1.54814e-190
	1013	1.54814e-190
	1014	1.54814e-190
	1015	1.54814e-190
	1016	1.54814e-190
	1017	1.54814e-190
	1018	1.54814e-190
	1019	1.54814e-190
	1020	1.54814e-190
	1021	1.54814e-190
	1022	1.54814e-190
	1023	1.54814e-190
	1024	1.54814e-190
	1025	1.54814e-190
	1026	1.54814e-190
	1027	1.54814e-190
	1028	1.54814e-190
	1029	1.54814e-190
	1030	1.54814e-190
	1031	1.54814e-190
	1032	1.54814e-190
	1033	1.54814e-190
	1034	1.54814e-190
	1035	1.54814e-190
	1036	1.54814e-190
	1037	1.54814e-190
	1038	1.54814e-190
	1039	1.54814e-190
	1040	1.54814e-190
	1041	1.54814e-190
	1042	1.54814e-190
	1043	1.54814e-190
	1044	1.54814e-190
	1045	1.54814e-190
	1046	1.54814e-190
	1047	1.54814e-190
	1048	1.54814e-190
	1049	1.54814e-190
	1050	1.54814e-190
	1051	1.54814e-190
	1052	1.54814e-190
	1053	1.54814e-190
	1054	1.54814e-190
	1055	1.54814e-190
	1056	1.54814e-190
	1057	1.54814e-190
	1058	1.54814e-190
	1059	1.54814e-190
	1060	1.54814e-190
	1061	1.54814e-190
	1062	1.54814e-190
	1063	1.54814e-190
	1064	1.54814e-190
	1065	1.54814e-190
	1066	1.54814e-190
	1067	1.54814e-190
	1068	1.54814e-190
	1069	1.54814e-190
	1070	1.54814e-190
	1071	1.54814e-190
	1072	1.54814e-190
	1073	1.54814e-190
	1074	1.54814e-190
	1075	1.54814e-190
	1076	1.54814e-190
	1077	1.54814e-190
	1078	1.54814e-190
	1079	1.54814e-190
	1080	1.54814e-190
	1081	1.54814e-190
	1082	1.54814e-190
	1083	1.54814e-190
	1084	1.54814e-190
	1085	1.54814e-190
	1086	1.54814e-190
	1087	1.54814e-190
	1088	1.54814e-190
	1089	1.54814e-190
	1090	1.54814e-190
	1091	1.54814e-190
	1092	1.54814e-190
	1093	1.54814e-190
	1094	1.54814e-190
	1095	1.54814e-190
	1096	1.54814e-190
	1097	1.54814e-190
	1098	1.54814e-190
	1099	1.54814e-190
	1100	1.54814e-190
	1101	1.54814e-190
	1102	1.54814e-190
	1103	1.54814e-190
	1104	1.54814e-190
	1105	1.54814e-190
	1106	1.54814e-190
	1107	1.54814e-190
	1108	1.54814e-190
	1109	1.54814e-190
	1110	1.54814e-190
	1111	1.54814e-190
	1112	1.54814e-190
	1113	1.54814e-190
	1114	1.54814e-190
	1115	1.54814e-190
	1116	1.54814e-190
	1117	1.54814e-190
	1118	1.54814e-190
	1119	1.54814e-190
	1120	1.54814e-190
	1121	1.54814e-190
	1122	1.54814e-190
	1123	1.54814e-190
	1124	1.54814e-190
	1125	1.54814e-190
	1126	1.54814e-190
	1127	1.54814e-190
	1128	1.54814e-190
	1129	1.54814e-190
	1130	1.54814e-190
	1131	1.54814e-190
	1132	1.54814e-190
	1133	1.54814e-190
	1134	1.54814e-190
	1135	1.54814e-190
	1136	1.54814e-190
	1137	1.54814e-190
	1138	1.54814e-190
	1139	1.54814e-190
	1140	1.54814e-190
	1141	1.54814e-190
	1142	1.54814e-190
	1143	1.54814e-190
	1144	1.54814e-190
	1145	1.54814e-190
	1146	1.54814e-190
	1147	1.54814e-190
	1148	1.54814e-190
	1149	1.54814e-190
	1150	1.54814e-190
	1151	1.54814e-190
	1152	1.54814e-190
	1153	1.54814e-190
	1154	1.54814e-190
	1155	1.54814e-190
	1156	1.54814e-190
	1157	1.54814e-190
	1158	1.54814e-190
	1159	1.54814e-190
	1160	1.54814e-190
	1161	1.54814e-190
	1162	1.54814e-190
	1163	1.54814e-190
	1164	1.54814e-190
	1165	1.54814e-190
	1166	1.54814e-190
	1167	1.54814e-190
	1168	1.54814e-190
	1169	1.54814e-190
	1170	1.54814e-190
	1171	1.54814e-190
	1172	1.54814e-190
	1173	1.54814e-190
	1174	1.54814e-190
	1175	1.54814e-190
	1176	1.54814e-190
	1177	1.54814e-190
	1178	1.54814e-190
	1179	1.54814e-190
	1180	1.54814e-190
	1181	1.54814e-190
	1182	1.54814e-190
	1183	1.54814e-190
	1184	1.54814e-190
	1185	1.54814e-190
	1186	1.54814e-190
	1187	1.54814e-190
	1188	1.54814e-190
	1189	1.54814e-190
	1190	1.54814e-190
	1191	1.54814e-190
	1192	1.54814e-190
	1193	1.54814e-190
	1194	1.54814e-190
	1195	1.54814e-190
	1196	1.54814e-190
	1197	1.54814e-190
	1198	1.54814e-190
	1199	1.54814e-190
	1200	1.54814e-190
	1201	1.54814e-190
	1202	1.54814e-190
	1203	1.54814e-190
	1204	1.54814e-190
	1205	1.54814e-190
	1206	1.54814e-190
	1207	1.54814e-190
	1208	1.54814e-190
	1209	1.54814e-190
	1210	1.54814e-190
	1211	1.54814e-190
	1212	1.54814e-190
	1213	1.54814e-190
	1214	1.54814e-190
	1215	1.54814e-190
	1216	1.54814e-190
	1217	1.54814e-190
	1218	1.54814e-190
	1219	1.54814e-190
	1220	1.54814e-190
	1221	1.54814e-190
	1222	1.54814e-190
	1223	1.54814e-190
	1224	1.54814e-190
	1225	1.54814e-190
	1226	1.54814e-190
	1227	1.54814e-190
	1228	1.54814e-190
	1229	1.54814e-190
	1230	1.54814e-190
	1231	1.54814e-190
	1232	1.54814e-190
	1233	1.54814e-190
	1234	1.54814e-190
	1235	1.54814e-190
	1236	1.54814e-190
	1237	1.54814e-190
	1238	1.54814e-190
	1239	1.54814e-190
	1240	1.54814e-190
	1241	1.54814e-190
	1242	1.54814e-190
	1243	1.54814e-190
	1244	1.54814e-190
	1245	1.54814e-190
	1246	1.54814e-190
	1247	1.54814e-190
	1248	1.54814e-190
	1249	1.54814e-190
	1250	1.54814e-190
	1251	1.54814e-190
	1252	1.54814e-190
	1253	1.54814e-190
	1254	1.54814e-190
	1255	1.54814e-190
	1256	1.54814e-190
	1257	1.54814e-190
	1258	1.54814e-190
	1259	1.54814e-190
	1260	1.54814e-190
	1261	1.54814e-190
	1262	1.54814e-190
	1263	1.54814e-190
	1264	1.54814e-190
	1265	1.54814e-190
	1266	1.54814e-190
	1267	1.54814e-190
	1268	1.54814e-190
	1269	1.54814e-190
	1270	1.54814e-190
	1271	1.54814e-190
	1272	1.54814e-190
	1273	1.54814e-190
	1274	1.54814e-190
	1275	1.54814e-190
	1276	1.54814e-190
	1277	1.54814e-190
	1278	1.54814e-190
	1279	1.54814e-190
	1280	1.54814e-190
	1281	1.54814e-190
	1282	1.54814e-190
	1283	1.54814e-190
	1284	1.54814e-190
	1285	1.54814e-190
	1286	1.54814e-190
	1287	1.54814e-190
	1288	1.54814e-190
	1289	1.54814e-190
	1290	1.54814e-190
	1291	1.54814e-190
	1292	1.54814e-190
	1293	1.54814e-190
	1294	1.54814e-190
	1295	1.54814e-190
	1296	1.54814e-190
	1297	1.54814e-190
	1298	1.54814e-190
	1299	1.54814e-190
	1300	1.54814e-190
	1301	1.54814e-190
	1302	1.54814e-190
	1303	1.54814e-190
	1304	1.54814e-190
	1305	1.54814e-190
	1306	1.54814e-190
	1307	1.54814e-190
	1308	1.54814e-190
	1309	1.54814e-190
	1310	1.54814e-190
	1311	1.54814e-190
	1312	1.54814e-190
	1313	1.54814e-190
	1314	1.54814e-190
	1315	1.54814e-190
	1316	1.54814e-190
	1317	1.54814e-190
	1318	1.54814e-190
	1319	1.54814e-190
	1320	1.54814e-190
	1321	1.54814e-190
	1322	1.54814e-190
	1323	1.54814e-190
	1324	1.54814e-190
	1325	1.54814e-190
	1326	1.54814e-190
	1327	1.54814e-190
	1328	1.54814e-190
	1329	1.54814e-190
	1330	1.54814e-190
	1331	1.54814e-190
	1332	1.54814e-190
	1333	1.54814e-190
	1334	1.54814e-190
	1335	1.54814e-190
	1336	1.54814e-190
	1337	1.54814e-190
	1338	1.54814e-190
	1339	1.54814e-190
	1340	1.54814e-190
	1341	1.54814e-190
	1342	1.54814e-190
	1343	1.54814e-190
	1344	1.54814e-190
	1345	1.54814e-190
	1346	1.54814e-190
	1347	1.54814e-190
	1348	1.54814e-190
	1349	1.54814e-190
	1350	1.54814e-190
	1351	1.54814e-190
	1352	1.54814e-190
	1353	1.54814e-190
	1354	1.54814e-190
	1355	1.54814e-190
	1356	1.54814e-190
	1357	1.54814e-190
	1358	1.54814e-190
	1359	1.54814e-190
	1360	1.54814e-190
	1361	1.54814e-190
	1362	1.54814e-190
	1363	1.54814e-190
	1364	1.54814e-190
	1365	1.54814e-190
	1366	1.54814e-190
	1367	1.54814e-190
	1368	1.54814e-190
	1369	1.54814e-190
	1370	1.54814e-190
	1371	1.54814e-190
	1372	1.54814e-190
	1373	1.54814e-190
	1374	1.54814e-190
	1375	1.54814e-190
	1376	1.54814e-190
	1377	1.54814e-190
	1378	1.54814e-190
	1379	1.54814e-190
	1380	1.54814e-190
	1381	1.54814e-190
	1382	1.54814e-190
	1383	1.54814e-190
	1384	1.54814e-190
	1385	1.54814e-190
	1386	1.54814e-190
	1387	1.54814e-190
	1388	1.54814e-190
	1389	1.54814e-190
	1390	1.54814e-190
	1391	1.54814e-190
	1392	1.54814e-190
	1393	1.54814e-190
	1394	1.54814e-190
	1395	1.54814e-190
	1396	1.54814e-190
	1397	1.54814e-190
	1398	1.54814e-190
	1399	1.54814e-190
	1400	1.54814e-190
	1401	1.54814e-190
	1402	1.54814e-190
	1403	1.54814e-190
	1404	1.54814e-190
	1405	1.54814e-190
	1406	1.54814e-190
	1407	1.54814e-190
	1408	1.54814e-190
	1409	1.54814e-190
	1410	1.54814e-190
	1411	1.54814e-190
	1412	1.54814e-190
	1413	1.54814e-190
	1414	1.54814e-190
	1415	1.54814e-190
	1416	1.54814e-190
	1417	1.54814e-190
	1418	1.54814e-190
	1419	1.54814e-190
	1420	1.54814e-190
	1421	1.54814e-190
	1422	1.54814e-190
	1423	1.54814e-190
	1424	1.54814e-190
	1425	1.54814e-190
	1426	1.54814e-190
	1427	1.54814e-190
	1428	1.54814e-190
	1429	1.54814e-190
	1430	1.54814e-190
	1431	1.54814e-190
	1432	1.54814e-190
	1433	1.54814e-190
	1434	1.54814e-190
	1435	1.54814e-190
	1436	1.54814e-190
	1437	1.54814e-190
	1438	1.54814e-190
	1439	1.54814e-190
	1440	1.54814e-190
	1441	1.54814e-190
	1442	1.54814e-190
	1443	1.54814e-190
	1444	1.54814e-190
	1445	1.54814e-190
	1446	1.54814e-190
	1447	1.54814e-190
	1448	0.0412213
	1449	0.0412213
	1450	0.0412213
	1451	0.0412213
	1452	0.109923
	1453	0.109923
	1454	0.109923
	1455	0.32977
	1456	0.32977	0.32977	0.46734
	1457	0.32977
	1458	0.109923
	1459	0.109923
	1460	0.109923
	1461	0.0412213
	1462	0.0412213
	1463	0.0412213
	1464	0.0412213
	1465	1.54814e-190
	1466	1.54814e-190
	1467	1.54814e-190
	1468	1.54814e-190
	1469	1.54814e-190
	1470	1.54814e-190
	1471	1.54814e-190
	1472	1.54814e-190
	1473	1.54814e-190
	1474	1.54814e-190
	1475	1.54814e-190
	1476	1.54814e-190
	1477	1.54814e-190
	1478	1.54814e-190
	1479	1.54814e-190
	1480	1.54814e-190
	1481	1.54814e-190
	1482	1.54814e-190
	1483	1.54814e-190
	1484	1.54814e-190
	1485	1.54814e-190
	1486	1.54814e-190
	1487	1.54814e-190
	1488	1.54814e-190
	1489	1.54814e-190
	1490	1.54814e-190
	1491	1.54814e-190
	1492	1.54814e-190
	1493	1.54814e-190
	1494	1.54814e-190
	1495	1.54814e-190
	1496	1.54814e-190
	1497	1.54814e-190
	1498	1.54814e-190
	1499	1.54814e-190
	1500	1.54814e-190
	1501	1.54814e-190
	1502	1.54814e-190
	1503	1.54814e-190
	1504	1.54814e-190
	1505	1.54814e-190
	1506	1.54814e-190
	1507	1.54814e-190
	1508	1.54814e-190
	1509	1.54814e-190
	1510	1.54814e-190
	1511	1.54814e-190
	1512	1.54814e-190
	1513	1.54814e-190
	1514	1.54814e-190
	1515	1.54814e-190
	1516	1.54814e-190
	1517	1.54814e-190
	1518	1.54814e-190
	1519	1.54814e-190
	1520	1.54814e-190
	1521	1.54814e-190
	1522	1.54814e-190
	1523	1.54814e-190
	1524	1.54814e-190
	1525	1.54814e-190
	1526	1.54814e-190
	1527	1.54814e-190
	1528	1.54814e-190
	1529	1.54814e-190
	1530	1.54814e-190
	1531	1.54814e-190
	1532	1.54814e-190
	1533	1.54814e-190
	1534	1.54814e-190
	1535	1.54814e-190
	1536	1.54814e-190
	1537	1.54814e-190
	1538	1.54814e-190
	1539	1.54814e-190
	1540	1.54814e-190
	1541	1.54814e-190
	1542	1.54814e-190
	1543	1.54814e-190
	1544	1.54814e-190
	1545	1.54814e-190
	1546	1.54814e-190
	1547	1.54814e-190
	1548	1.54814e-190
	1549	1.54814e-190
	1550	1.54814e-190
	1551	1.54814e-190
	1552	1.54814e-190
	1553	1.54814e-190
	1554	1.54814e-190
	1555	1.54814e-190
	1556	1.54814e-190
	1557	1.54814e-190
	1558	1.54814e-190
	1559	1.54814e-190
	1560	1.54814e-190
	1561	1.54814e-190
	1562	1.54814e-190
	1563	1.54814e-190
	1564	1.54814e-190
	1565	1.54814e-190
	1566	1.54814e-190
	1567	1.54814e-190
	1568	1.54814e-190
	1569	1.54814e-190
	1570	1.54814e-190
	1571	1.54814e-190
	1572	1.54814e-190
	1573	1.54814e-190
	1574	1.54814e-190
	1575	1.54814e-190
	1576	1.54814e-190
	1577	1.54814e-190
	1578	1.54814e-190
	1579	1.54814e-190
	1580	1.54814e-190
	1581	1.54814e-190
	1582	1.54814e-190
	1583	1.54814e-190
	1584	1.54814e-190
	1585	1.54814e-190
	1586	1.54814e-190
	1587	1.54814e-190
	1588	1.54814e-190
	1589	1.54814e-190
	1590	1.54814e-190
	1591	1.54814e-190
	1592	1.54814e-190
	1593	1.54814e-190
	1594	1.54814e-190
	1595	1.54814e-190
	1596	1.54814e-190
	1597	1.54814e-190
	1598	1.54814e-190
	1599	1.54814e-190
	1600	1.54814e-190
	1601	1.54814e-190
	1602	1.54814e-190
	1603	1.54814e-190
	1604	1.54814e-190
	1605	1.54814e-190
	1606	1.54814e-190
	1607	1.54814e-190
	1608	1.54814e-190
	1609	1.54814e-190
	1610	1.54814e-190
	1611	1.54814e-190
	1612	1.54814e-190
	1613	1.54814e-190
	1614	1.54814e-190
	1615	1.54814e-190
	1616	1.54814e-190
	1617	1.54814e-190
	1618	1.54814e-190
	1619	1.54814e-190
	1620	1.54814e-190
	1621	1.54814e-190
	1622	1.54814e-190
	1623	1.54814e-190
	1624	1.54814e-190
	1625	1.54814e-190
	1626	1.54814e-190
	1627	1.54814e-190
	1628	1.54814e-190
	1629	1.54814e-190
	1630	1.54814e-190
	1631	1.54814e-190
	1632	1.54814e-190
	1633	1.54814e-190
	1634	1.54814e-190
	1635	1.54814e-190
	1636	1.54814e-190
	1637	1.54814e-190
	1638	1.54814e-190
	1639	1.54814e-190
	1640	1.54814e-190
	1641	1.54814e-190
	1642	1.54814e-190
	1643	1.54814e-190
	1644	1.54814e-190
	1645	1.54814e-190
	1646	1.54814e-190
	1647	1.54814e-190
	1648	1.54814e-190
	1649	1.54814e-190
	1650	1.54814e-190
	1651	1.54814e-190
	1652	1.54814e-190
	1653	1.54814e-190
	1654	1.54814e-190
	1655	1.54814e-190
	1656	1.54814e-190
	1657	1.54814e-190
	1658	1.54814e-190
	1659	1.54814e-190
	1660	1.54814e-190
	1661	1.54814e-190
	1662	1.54814e-190
	1663	1.54814e-190
	1664	1.54814e-190
	1665	1.54814e-190
	1666	1.54814e-190
	1667	1.54814e-190
	1668	1.54814e-190
	1669	1.54814e-190
	1670	1.54814e-190
	1671	1.54814e-190
	1672	1.54814e-190
	1673	1.54814e-190
	1674	1.54814e-190
	1675	1.54814e-190
	1676	1.54814e-190
	1677	1.54814e-190
	1678	1.54814e-190
	1679	1.54814e-190
	1680	1.54814e-190
	1681	1.54814e-190
	1682	1.54814e-190
	1683	1.54814e-190
	1684	1.54814e-190
	1685	1.54814e-190
	1686	1.54814e-190
	1687	1.54814e-190
	1688	1.54814e-190
	1689	1.54814e-190
	1690	1.54814e-190
	1691	1.54814e-190
	1692	1.54814e-190
	1693	1.54814e-190
	1694	1.54814e-190
	1695	1.54814e-190
	1696	1.54814e-190
	1697	1.54814e-190
	1698	1.54814e-190
	1699	1.54814e-190
	1700	1.54814e-190
	1701	1.54814e-190
	1702	1.54814e-190
	1703	1.54814e-190
	1704	1.54814e-190
	1705	1.54814e-190
	1706	1.54814e-190
	1707	1.54814e-190
	1708	1.54814e-190
	1709	1.54814e-190
	1710	1.54814e-190
	1711	1.54814e-190
	1712	1.54814e-190
	1713	1.54814e-190
	1714	1.54814e-190
	1715	1.54814e-190
	1716	1.54814e-190
	1717	1.54814e-190
	1718	1.54814e-190
	1719	1.54814e-190
	1720	1.54814e-190
	1721	1.54814e-190
	1722	1.54814e-190
	1723	1.54814e-190
	1724	1.54814e-190
	1725	1.54814e-190
	1726	1.54814e-190
	1727	1.54814e-190
	1728	1.54814e-190
	1729	1.54814e-190
	1730	1.54814e-190
	1731	1.54814e-190
	1732	1.54814e-190
	1733	1.54814e-190
	1734	1.54814e-190
	1735	1.54814e-190
	1736	1.54814e-190
	1737	1.54814e-190
	1738	1.54814e-190
	1739	1.54814e-190
	1740	1.54814e-190
	1741	1.54814e-190
	1742	1.54814e-190
	1743	1.54814e-190
	1744	1.54814e-190
	1745	1.54814e-190
	1746	1.54814e-190
	1747	1.54814e-190
	1748	1.54814e-190
	1749	1.54814e-190
	1750	1.54814e-190
	1751	1.54814e-190
	1752	1.54814e-190
	1753	1.54814e-190
	1754	1.54814e-190
	1755	1.54814e-190
	1756	1.54814e-190
	1757	1.54814e-190
	1758	1.54814e-190
	1759	1.54814e-190
	1760	1.54814e-190
	1761	1.54814e-190
	1762	1.54814e-190
	1763	1.54814e-190
	1764	1.54814e-190
	1765	1.54814e-190
	1766	1.54814e-190
	1767	1.54814e-190
	1768	1.54814e-190
	1769	1.54814e-190
	1770	1.54814e-190
	1771	1.54814e-190
	1772	1.54814e-190
	1773	1.54814e-190
	1774	1.54814e-190
	1775	1.54814e-190
	1776	1.54814e-190
	1777	1.54814e-190
	1778	1.54814e-190
	1779	1.54814e-190
	1780	1.54814e-190
	1781	1.54814e-190
	1782	1.54814e-190
	1783	1.54814e-190
	1784	1.54814e-190
	1785	1.54814e-190
	1786	1.54814e-190
	1787	1.54814e-190
	1788	1.54814e-190
	1789	1.54814e-190
	1790	1.54814e-190
	1791	1.54814e-190
	1792	1.54814e-190
	1793	1.54814e-190
	1794	1.54814e-190
	1795	1.54814e-190
	1796	1.54814e-190
	1797	1.54814e-190
	1798	1.54814e-190
	1799	1.54814e-190
	1800	1.54814e-190
	1801	1.54814e-190
	1802	1.54814e-190
	1803	1.54814e-190
	1804	1.54814e-190
	1805	1.54814e-190
	1806	1.54814e-190
	1807	1.54814e-190
	1808	1.54814e-190
	1809	1.54814e-190
	1810	1.54814e-190
	1811	1.54814e-190
	1812	1.54814e-190
	1813	1.54814e-190
	1814	1.54814e-190
	1815	1.54814e-190
	1816	1.54814e-190
	1817	1.54814e-190
	1818	1.54814e-190
	1819	1.54814e-190
	1820	1.54814e-190
	1821	1.54814e-190
	1822	1.54814e-190
	1823	1.54814e-190
	1824	1.54814e-190
	1825	1.54814e-190
	1826	1.54814e-190
	1827	1.54814e-190
	1828	1.54814e-190
	1829	1.54814e-190
	1830	1.54814e-190
	1831	1.54814e-190
	1832	1.54814e-190
	1833	1.54814e-190
	1834	1.54814e-190
	1835	1.54814e-190
	1836	1.54814e-190
	1837	1.54814e-190
	1838	1.54814e-190
	1839	1.54814e-190
	1840	1.54814e-190
	1841	1.54814e-190
	1842	1.54814e-190
	1843	1.54814e-190
	1844	1.54814e-190
	1845	1.54814e-190
	1846	1.54814e-190
	1847	1.54814e-190
	1848	1.54814e-190
	1849	1.54814e-190
	1850	1.54814e-190
	1851	1.54814e-190
	1852	1.54814e-190
	1853	1.54814e-190
	1854	1.54814e-190
	1855	1.54814e-190
	1856	1.54814e-190
	1857	1.54814e-190
	1858	1.54814e-190
	1859	1.54814e-190
	1860	1.54814e-190
	1861	1.54814e-190
	1862	1.54814e-190
	1863	1.54814e-190
	1864	1.54814e-190
	1865	1.54814e-190
	1866	1.54814e-190
	1867	1.54814e-190
	1868	1.54814e-190
	1869	1.54814e-190
	1870	1.54814e-190
	1871	1.54814e-190
	1872	1.54814e-190
	1873	1.54814e-190
	1874	1.54814e-190
	1875	1.54814e-190
	1876	1.54814e-190
	1877	1.54814e-190
	1878	1.54814e-190
	1879	1.54814e-190
	1880	1.54814e-190
	1881	1.54814e-190
	1882	1.54814e-190
	1883	1.54814e-190
	1884	1.54814e-190
	1885	1.54814e-190
	1886	1.54814e-190
	1887	1.54814e-190
	1888	1.54814e-190
	1889	1.54814e-190
	1890	1.54814e-190
	1891	1.54814e-190
	1892	1.54814e-190
	1893	1.54814e-190
	1894	1.54814e-190
	1895	1.54814e-190
	1896	1.54814e-190
	1897	1.54814e-190
	1898	1.54814e-190
	1899	1.54814e-190
	1900	1.54814e-190
	1901	1.54814e-190
	1902	1.54814e-190
	1903	1.54814e-190
	1904	1.54814e-190
	1905	1.54814e-190
	1906	1.54814e-190
	1907	1.54814e-190
	1908	1.54814e-190
	1909	1.54814e-190
	1910	1.54814e-190
	1911	1.54814e-190
	1912	1.54814e-190
	1913	1.54814e-190
	1914	1.54814e-190
	1915	1.54814e-190
	1916	1.54814e-190
	1917	1.54814e-190
	1918	1.54814e-190
	1919	1.54814e-190
	1920	1.54814e-190
	1921	1.54814e-190
	1922	1.54814e-190
	1923	1.54814e-190
	1924	1.54814e-190
	1925	1.54814e-190
	1926	1.54814e-190
	1927	1.54814e-190
	1928	1.54814e-190
	1929	1.54814e-190
	1930	1.54814e-190
	1931	1.54814e-190
	1932	1.54814e-190
	1933	1.54814e-190
	1934	1.54814e-190
	1935	1.54814e-190
	1936	1.54814e-190
	1937	1.54814e-190
	1938	1.54814e-190
	1939	1.54814e-190
	1940	1.54814e-190
	1941	1.54814e-190
	1942	1.54814e-190
	1943	1.54814e-190
	1944	1.54814e-190
	1945	1.54814e-190
	1946	1.54814e-190
	1947	1.54814e-190
	1948	1.54814e-190
	1949	1.54814e-190
	1950	1.54814e-190
	1951	1.54814e-190
	1952	1.54814e-190
	1953	1.54814e-190
	1954	1.54814e-190
	1955	1.54814e-190
	1956	1.54814e-190
	1957	1.54814e-190
	1958	1.54814e-190
	1959	1.54814e-190
	1960	1.54814e-190
	1961	1.54814e-190
	1962	1.54814e-190
	1963	1.54814e-190
	1964	1.54814e-190
	1965	1.54814e-190
	1966	1.54814e-190
	1967	1.54814e-190
	1968	1.54814e-190
	1969	1.54814e-190
	1970	1.54814e-190
	1971	1.54814e-190
	1972	1.54814e-190
	1973	1.54814e-190
	1974	1.54814e-190
	1975	1.54814e-190
	1976	1.54814e-190
	1977	1.54814e-190
	1978	1.54814e-190
	1979	1.54814e-190
	1980	1.54814e-190
	1981	1.54814e-190
	1982	1.54814e-190
	1983	1.54814e-190
	1984	1.54814e-190
	1985	1.54814e-190
	1986	1.54814e-190
	1987	1.54814e-190
	1988	1.54814e-190
	1989	1.54814e-190
	1990	1.54814e-190
	1991	1.54814e-190
	1992	1.54814e-190
	1993	1.54814e-190
	1994	1.54814e-190
	1995	1.54814e-190
	1996	1.54814e-190
	1997	1.54814e-190
	1998	1.54814e-190
[truncated: 1,002 more rows]
