# Supplementary material for: Biomechanical Properties of Blood Plasma Extracellular Vesicles Revealed by Atomic Force Microscopy
Source: Biology (Basel). 2020 Dec 23;10(1):4. doi: 10.3390/biology10010004 (PMC7822188; doi:10.3390/biology10010004)
Supplement: Supplementary file 1 [file biology-10-00004-s001.zip › biology-1022170-supplementary/Supplement_mat/EVs_PrA_ApoM.xlsx]

## Sheet: EVs_PrA_ApoM
sample		1.22541	1.65188	2.22676	3.00172	4.04637	5.45458	7.35288	9.91182	13.3613	18.0113	24.2796	32.7294	44.1198	59.4744	80.1726	108.074	145.686	196.388	264.734	356.867	481.063	648.482	874.166	1178.39	1588.5	2141.32	2886.54	3891.11	5245.3	7070.76	9531.52	12848.7
06_exo_PrA_ApoM_1		0	0	0	0	0	0	0	0	0	0	0	0	46.774	11.6851	0	0	0	0	0	0	2.16112	31.6004	7.77944	0	0	0	0	0	0	0	0	0
06_exo_PrA_ApoM_2		0	0	0	0	0	0	0	0	0	0	0	0	47.5519	13.388	0	0	0	0	0	0	1.9099	30.5429	6.60729	0	0	0	0	0	0	0	0	0
06_exo_PrA_ApoM_3		0	0	0	0	0	0	0	0	0	0	0	0	54.5431	13.0324	0	0	0	0	0	0	2.46937	26.7845	3.17065	0	0	0	0	0	0	0	0	0
06_exo_PrA_ApoM_4		0	0	0	0	0	0	0	0	0	0	0	0	55.349	11.6526	0	0	0	0	0	0	1.58037	24.8559	6.56207	0	0	0	0	0	0	0	0	0
06_exo_PrA_ApoM_5		0	0	0	0	0	0	0	0	0	0	0	0	50.7593	8.98805	0	0	0	0	0	0	1.31559	30.4433	8.4938	0	0	0	0	0	0	0	0	0
06_exo_PrA_ApoM		0	0	0	0	0	0	0	0	0	0	0	0	50.9955	11.7492	0	0	0	0	0	0	1.88727	28.8454	6.52265	0	0	0	0	0	0	0	0	0
								Peak №	1	3
								n	5	5
								size(average)	46.9966	678.857
								dispertion(size)	0.16366	158.593
								sd(size)	0.404549	12.5934
								intencity	62.7447	37.2553
								dispertion(int)	18.0167	18.0167
								sd(int)	4.24461	4.24461

## Sheet: average_D
x_csv	y_csv
1	0	5.44383e-221
2	1	1.17819e-217
3	2	5.38399e-213
4	3	2.19295e-208
5	4	7.95369e-204
6	5	2.56876e-199
7	6	7.3874e-195
8	7	1.8918e-190
9	8	4.31393e-186
10	9	8.75962e-182
11	10	1.58384e-177
12	11	2.55008e-173
13	12	3.65603e-169
14	13	4.66746e-165
15	14	5.30598e-161
16	15	5.37113e-157
17	16	4.8415e-153
18	17	3.88605e-149
19	18	2.77749e-145
20	19	1.76771e-141
21	20	1.0018e-137
22	21	5.05556e-134
23	22	2.27181e-130
24	23	9.09049e-127
25	24	3.23905e-123
26	25	1.02769e-119
27	26	2.90351e-116
28	27	7.30462e-113
29	28	1.63639e-109
30	29	3.2643e-106
31	30	5.79841e-103
32	31	9.17152e-100
33	32	1.29178e-96
34	33	1.62013e-93
35	34	1.80937e-90
36	35	1.79936e-87
37	36	1.59339e-84
38	37	1.25644e-81
39	38	8.82221e-79
40	39	5.51603e-76
41	40	3.07107e-73
42	41	1.52254e-70
43	42	6.72142e-68
44	43	2.64222e-65
45	44	9.24891e-63
46	45	2.88288e-60
47	46	8.00162e-58
48	47	1.97762e-55
49	48	4.35235e-53
50	49	8.5294e-51
51	50	1.48843e-48
52	51	2.31287e-46
53	52	3.20029e-44
54	53	3.94315e-42
55	54	4.32624e-40
56	55	4.22661e-38
57	56	3.67696e-36
58	57	2.84839e-34
59	58	1.96483e-32
60	59	1.20689e-30
61	60	6.60117e-29
62	61	3.21507e-27
63	62	1.39436e-25
64	63	5.38484e-24
65	64	1.85176e-22
66	65	5.6704e-21
67	66	1.54616e-19
68	67	3.75416e-18
69	68	8.11678e-17
70	69	1.56268e-15
71	70	2.67898e-14
72	71	4.08964e-13
73	72	5.55922e-12
74	73	6.72912e-11
75	74	7.25299e-10
76	75	6.9613e-09
77	76	5.94946e-08
78	77	4.52773e-07
79	78	3.06829e-06
80	79	1.85152e-05
81	80	9.94888e-05
82	81	0.000476031
83	82	0.0020282
84	83	0.00769484
85	84	0.0259958
86	85	0.0782028
87	86	0.209486
88	87	0.499694
89	88	1.06137
90	89	2.00744
91	90	3.38092
92	91	5.07038
93	92	6.77113
94	93	8.05187
95	94	8.52602	8.52602	4.24461
96	95	8.03916
97	96	6.74978
98	97	5.04642
99	98	3.35963
100	99	1.99165
101	100	1.05136
102	101	0.494199
103	102	0.206856
104	103	0.0770991
105	104	0.0255885
106	105	0.00756231
107	106	0.00199012
108	107	0.000466356
109	108	9.73131e-05
110	109	1.80817e-05
111	110	2.99173e-06
112	111	4.40778e-07
113	112	5.78271e-08
114	113	6.7555e-09
115	114	7.02746e-10
116	115	6.5096e-11
117	116	5.36938e-12
118	117	3.94374e-13
119	118	2.57934e-14
120	119	1.50218e-15
121	120	7.79022e-17
122	121	3.59743e-18
123	122	1.47928e-19
124	123	5.41654e-21
125	124	1.76607e-22
126	125	5.12754e-24
127	126	1.32564e-25
128	127	3.05179e-27
129	128	6.25604e-29
130	129	1.14198e-30
131	130	1.85623e-32
132	131	2.68671e-34
133	132	3.46277e-36
134	133	3.97413e-38
135	134	4.06138e-40
136	135	3.6959e-42
137	136	2.99489e-44
138	137	2.16101e-46
139	138	1.3885e-48
140	139	7.94424e-51
141	140	4.04736e-53
142	141	1.83614e-55
143	142	7.41744e-58
144	143	2.66819e-60
145	144	8.54663e-63
146	145	2.43774e-65
147	146	6.19147e-68
148	147	1.40028e-70
149	148	2.82001e-73
150	149	5.0571e-76
151	150	8.07544e-79
152	151	1.14827e-81
153	152	1.45392e-84
154	153	1.63926e-87
155	154	1.64578e-90
156	155	1.47133e-93
157	156	1.17128e-96
158	157	8.30288e-100
159	158	5.24095e-103
160	159	2.94582e-106
161	160	1.4744e-109
162	161	6.57115e-113
163	162	2.60784e-116
164	163	9.21585e-120
165	164	2.90004e-123
166	165	8.1262e-127
167	166	2.02761e-130
168	167	4.50503e-134
169	168	8.91302e-138
170	169	1.57024e-141
171	170	2.46333e-145
172	171	3.44107e-149
173	172	4.28034e-153
174	173	4.74109e-157
175	174	4.67619e-161
176	175	4.11255e-165
177	176	1.10138e-167
178	177	2.0454e-167
179	178	3.91054e-167
180	179	7.47234e-167
181	180	1.42705e-166
182	181	2.72383e-166
183	182	5.19619e-166
184	183	9.90719e-166
185	184	1.88789e-165
186	185	3.59556e-165
187	186	6.84411e-165
188	187	1.30205e-164
189	188	2.47572e-164
190	189	4.70475e-164
191	190	8.93579e-164
192	191	1.69625e-163
193	192	3.21818e-163
194	193	6.10227e-163
195	194	1.15647e-162
196	195	2.19047e-162
197	196	4.1467e-162
198	197	7.84567e-162
199	198	1.48361e-161
200	199	2.80394e-161
201	200	5.29639e-161
202	201	9.99892e-161
203	202	1.88664e-160
204	203	3.55782e-160
205	204	6.70566e-160
206	205	1.26317e-159
207	206	2.37816e-159
208	207	4.4749e-159
209	208	8.41564e-159
210	209	1.5818e-158
211	210	2.97152e-158
212	211	5.57914e-158
213	212	1.04693e-157
214	213	1.96349e-157
215	214	3.68046e-157
216	215	6.89503e-157
217	216	1.29102e-156
218	217	2.41596e-156
219	218	4.51864e-156
220	219	8.44673e-156
221	220	1.57809e-155
222	221	2.94669e-155
223	222	5.49919e-155
224	223	1.02571e-154
225	224	1.91211e-154
226	225	3.56257e-154
227	226	6.63398e-154
228	227	1.23466e-153
229	228	2.29658e-153
230	229	4.26949e-153
231	230	7.93293e-153
232	231	1.47317e-152
233	232	2.73421e-152
234	233	5.07194e-152
235	234	9.40323e-152
236	235	1.74238e-151
237	236	3.22677e-151
238	237	5.9725e-151
239	238	1.10485e-150
240	239	2.04275e-150
241	240	3.77475e-150
242	241	6.97144e-150
243	242	1.28682e-149
244	243	2.37397e-149
245	244	4.37716e-149
246	245	8.06627e-149
247	246	1.48564e-148
248	247	2.73475e-148
249	248	5.03132e-148
250	249	9.25141e-148
251	250	1.70018e-147
252	251	3.1228e-147
253	252	5.73264e-147
254	253	1.05178e-146
255	254	1.92868e-146
256	255	3.53473e-146
257	256	6.47459e-146
258	257	1.18531e-145
259	258	2.16875e-145
260	259	3.96599e-145
261	260	7.2486e-145
262	261	1.32409e-144
263	262	2.41738e-144
264	263	4.41094e-144
265	264	8.04415e-144
266	265	1.46619e-143
267	266	2.67093e-143
268	267	4.8629e-143
269	268	8.84893e-143
270	269	1.60934e-142
271	270	2.92526e-142
272	271	5.31428e-142
273	272	9.64906e-142
274	273	1.75101e-141
275	274	3.17579e-141
276	275	5.75675e-141
277	276	1.04295e-140
278	277	1.88848e-140
279	278	3.41761e-140
280	279	6.18151e-140
281	280	1.11745e-139
282	281	2.01893e-139
283	282	3.64568e-139
284	283	6.57955e-139
285	284	1.18679e-138
286	285	2.13952e-138
287	286	3.85494e-138
288	287	6.94196e-138
289	288	1.24942e-137
290	289	2.24747e-137
291	290	4.04057e-137
292	291	7.26026e-137
293	292	1.30384e-136
294	293	2.34022e-136
295	294	4.19808e-136
296	295	7.52673e-136
297	296	1.34873e-135
298	297	2.41548e-135
299	298	4.32358e-135
300	299	7.73473e-135
301	300	1.38296e-134
302	301	2.47135e-134
303	302	4.41388e-134
304	303	7.87895e-134
305	304	1.40565e-133
306	305	2.50639e-133
307	306	4.46665e-133
308	307	7.95565e-133
309	308	1.41622e-132
310	309	2.5197e-132
311	310	4.48051e-132
312	311	7.96283e-132
313	312	1.41439e-131
314	313	2.51092e-131
315	314	4.4551e-131
316	315	7.9003e-131
317	316	1.4002e-130
318	317	2.48028e-130
319	318	4.39108e-130
320	319	7.76969e-130
321	320	1.37403e-129
322	321	2.42858e-129
323	322	4.29013e-129
324	323	7.5744e-129
325	324	1.33656e-128
326	325	2.35716e-128
327	326	4.15483e-128
328	327	7.31943e-128
329	328	1.28873e-127
330	329	2.26783e-127
331	330	3.9886e-127
332	331	7.01117e-127
333	332	1.23175e-126
334	333	2.1628e-126
335	334	3.79552e-126
336	335	6.65715e-126
337	336	1.16699e-125
338	337	2.04459e-125
339	338	3.5802e-125
340	339	6.26571e-125
341	340	1.09596e-124
342	341	1.91593e-124
343	342	3.34755e-124
344	343	5.8457e-124
345	344	1.02025e-123
346	345	1.77967e-123
347	346	3.10264e-123
348	347	5.40613e-123
349	348	9.41463e-123
350	349	1.63863e-122
351	350	2.8505e-122
352	351	4.95589e-122
353	352	8.61161e-122
354	353	1.49558e-121
355	354	2.59593e-121
356	355	4.5034e-121
357	356	7.80817e-121
358	357	1.35307e-120
359	358	2.34343e-120
360	359	4.05643e-120
361	360	7.01777e-120
362	361	1.21343e-119
363	362	2.09697e-119
364	363	3.62186e-119
365	364	6.2522e-119
366	365	1.07869e-118
367	366	1.86002e-118
368	367	3.20556e-118
369	368	5.52142e-118
370	369	9.50516e-118
371	370	1.63542e-117
372	371	2.81229e-117
373	372	4.83341e-117
374	373	8.30248e-117
375	374	1.42536e-116
376	375	2.44569e-116
377	376	4.19411e-116
378	377	7.18854e-116
379	378	1.23141e-115
380	379	2.10827e-115
381	380	3.60754e-115
382	381	6.16961e-115
383	382	1.05455e-114
384	383	1.8015e-114
385	384	3.07586e-114
386	385	5.24879e-114
387	386	8.95186e-114
388	387	1.52591e-113
389	388	2.5996e-113
390	389	4.42634e-113
391	390	7.5326e-113
392	391	1.28117e-112
393	392	2.17786e-112
394	393	3.70011e-112
395	394	6.28292e-112
396	395	1.06627e-111
397	396	1.80858e-111
398	397	3.06598e-111
399	398	5.19472e-111
400	399	8.79662e-111
401	400	1.48878e-110
402	401	2.5183e-110
403	402	4.25742e-110
404	403	7.1936e-110
405	404	1.21481e-109
406	405	2.05036e-109
407	406	3.45872e-109
408	407	5.83125e-109
409	408	9.82583e-109
410	409	1.65477e-108
411	410	2.78528e-108
412	411	4.68556e-108
413	412	7.87798e-108
414	413	1.32382e-107
415	414	2.22334e-107
416	415	3.73203e-107
417	416	6.26101e-107
418	417	1.0498e-106
419	418	1.75925e-106
420	419	2.94654e-106
421	420	4.93241e-106
422	421	8.25213e-106
423	422	1.37986e-105
424	423	2.30603e-105
425	424	3.85174e-105
426	425	6.43e-105
427	426	1.07282e-104
428	427	1.78897e-104
429	428	2.98154e-104
430	429	4.96638e-104
431	430	8.268e-104
432	431	1.3757e-103
433	432	2.28774e-103
434	433	3.80236e-103
435	434	6.31626e-103
436	435	1.04865e-102
437	436	1.74004e-102
438	437	2.88569e-102
439	438	4.78303e-102
440	439	7.92352e-102
441	440	1.31188e-101
442	441	2.17086e-101
443	442	3.59031e-101
444	443	5.93461e-101
445	444	9.80425e-101
446	445	1.61882e-100
447	446	2.67143e-100
448	447	4.40606e-100
449	448	7.26305e-100
450	449	1.1966e-99
451	450	1.97033e-99
452	451	3.2426e-99
453	452	5.33344e-99
454	453	8.76765e-99
455	454	1.44053e-98
456	455	2.36548e-98
457	456	3.88222e-98
458	457	6.36799e-98
459	458	1.04397e-97
460	459	1.71053e-97
461	460	2.80116e-97
462	461	4.58465e-97
463	462	7.49955e-97
464	463	1.2261e-96
465	464	2.00345e-96
466	465	3.27185e-96
467	466	5.34034e-96
468	467	8.71177e-96
469	468	1.42038e-95
470	469	2.31454e-95
471	470	3.76953e-95
472	471	6.13579e-95
473	472	9.98195e-95
474	473	1.62301e-94
475	474	2.63748e-94
476	475	4.2837e-94
477	476	6.9536e-94
478	477	1.12814e-93
479	478	1.82926e-93
480	479	2.9645e-93
481	480	4.80163e-93
482	481	7.77297e-93
483	482	1.25761e-92
484	483	2.03361e-92
485	484	3.28664e-92
486	485	5.3088e-92
487	486	8.57043e-92
488	487	1.38283e-91
489	488	2.22997e-91
490	489	3.5941e-91
491	490	5.78951e-91
492	491	9.32085e-91
493	492	1.49979e-90
494	493	2.41195e-90
495	494	3.87673e-90
496	495	6.22767e-90
497	496	9.99878e-90
498	497	1.60446e-89
499	498	2.5732e-89
500	499	4.12458e-89
501	500	6.60766e-89
502	501	1.05798e-88
503	502	1.69304e-88
504	503	2.70781e-88
505	504	4.32845e-88
506	505	6.91524e-88
507	506	1.10419e-87
508	507	1.76214e-87
509	508	2.81061e-87
510	509	4.48045e-87
511	510	7.13846e-87
512	511	1.13671e-86
513	512	1.80907e-86
514	513	2.87754e-86
515	514	4.57457e-86
516	515	7.26842e-86
517	516	1.15423e-85
518	517	1.83191e-85
519	518	2.90589e-85
520	519	4.60698e-85
521	520	7.29985e-85
522	521	1.15604e-84
523	522	1.82976e-84
524	523	2.89452e-84
525	524	4.57636e-84
526	525	7.23145e-84
527	526	1.14207e-83
528	527	1.80269e-83
529	528	2.84388e-83
530	529	4.48396e-83
531	530	7.06602e-83
532	531	1.11288e-82
533	532	1.7518e-82
534	533	2.75602e-82
535	534	4.33353e-82
536	535	6.81024e-82
537	536	1.06966e-81
538	537	1.67915e-81
539	538	2.63447e-81
540	539	4.13105e-81
541	540	6.47423e-81
542	541	1.01409e-80
543	542	1.58756e-80
544	543	2.48394e-80
545	544	3.88433e-80
546	545	6.07088e-80
547	546	9.48307e-80
548	547	1.4805e-79
549	548	2.31009e-79
550	549	3.60255e-79
551	550	5.61504e-79
552	551	8.74698e-79
553	552	1.36183e-78
554	553	2.1191e-78
555	554	3.29566e-78
556	555	5.12263e-78
557	556	7.95802e-78
558	557	1.2356e-77
559	558	1.91741e-77
560	559	2.9738e-77
561	560	4.60967e-77
562	561	7.14151e-77
563	562	1.10579e-76
564	563	1.71126e-76
565	564	2.64679e-76
566	565	4.09153e-76
567	566	6.3214e-76
568	567	9.76118e-76
569	568	1.50644e-75
570	569	2.32362e-75
571	570	3.58211e-75
572	571	5.51918e-75
573	572	8.49906e-75
574	573	1.30807e-74
575	574	2.0121e-74
576	575	3.09336e-74
577	576	4.75306e-74
578	577	7.29924e-74
579	578	1.12032e-73
580	579	1.71859e-73
581	580	2.63487e-73
582	581	4.03748e-73
583	582	6.18333e-73
584	583	9.46446e-73
585	584	1.44787e-72
586	585	2.21374e-72
587	586	3.38287e-72
588	587	5.1666e-72
589	588	7.88653e-72
590	589	1.20317e-71
591	590	1.83456e-71
592	591	2.79575e-71
593	592	4.25819e-71
594	593	6.48208e-71
595	594	9.86199e-71
596	595	1.4996e-70
597	596	2.27903e-70
598	597	3.46166e-70
599	598	5.25509e-70
600	599	7.9733e-70
601	600	1.20909e-69
602	601	1.83248e-69
603	602	2.77575e-69
604	603	4.20228e-69
605	604	6.35843e-69
606	605	9.61561e-69
607	606	1.45333e-68
608	607	2.19541e-68
609	608	3.31457e-68
610	609	5.00149e-68
611	610	7.54283e-68
612	611	1.13692e-67
613	612	1.71273e-67
614	613	2.57874e-67
615	614	3.8805e-67
616	615	5.83619e-67
617	616	8.7727e-67
618	617	1.31795e-66
619	618	1.9789e-66
620	619	2.9697e-66
621	620	4.45413e-66
622	621	6.67689e-66
623	622	1.00034e-65
624	623	1.49789e-65
625	624	2.2417e-65
626	625	3.353e-65
627	626	5.01248e-65
628	627	7.48916e-65
629	628	1.11834e-64
630	629	1.66908e-64
631	630	2.48968e-64
632	631	3.71167e-64
633	632	5.53041e-64
634	633	8.23582e-64
635	634	1.2258e-63
636	635	1.82344e-63
637	636	2.71097e-63
638	637	4.02828e-63
639	638	5.98242e-63
640	639	8.87965e-63
641	640	1.31727e-62
642	641	1.95307e-62
643	642	2.89415e-62
644	643	4.28633e-62
645	644	6.3447e-62
646	645	9.3864e-62
647	646	1.38787e-61
648	647	2.05097e-61
649	648	3.02922e-61
650	649	4.47162e-61
651	650	6.59721e-61
652	651	9.72785e-61
653	652	1.43362e-60
654	653	2.11162e-60
655	654	3.10854e-60
656	655	4.57361e-60
657	656	6.72549e-60
658	657	9.88439e-60
659	658	1.4519e-59
660	659	2.1315e-59
661	660	3.12749e-59
662	661	4.58636e-59
663	662	6.72206e-59
664	663	9.84685e-59
665	664	1.44163e-58
666	665	2.10946e-58
667	666	3.08497e-58
668	667	4.50913e-58
669	668	6.58711e-58
670	669	9.61743e-58
671	670	1.40341e-57
672	671	2.04678e-57
673	672	2.98346e-57
674	673	4.34641e-57
675	674	6.32853e-57
676	675	9.2095e-57
677	676	1.33946e-56
678	677	1.94709e-56
679	678	2.82882e-56
680	679	4.10756e-56
681	680	5.96108e-56
682	681	8.64624e-56
683	682	1.2534e-55
684	683	1.816e-55
685	684	2.62969e-55
686	685	3.80585e-55
687	686	5.50506e-55
688	687	7.95855e-55
689	688	1.14992e-54
690	689	1.66059e-54
691	690	2.39672e-54
692	691	3.45728e-54
693	692	4.98441e-54
694	693	7.18215e-54
695	694	1.03432e-53
696	695	1.48875e-53
697	696	2.14164e-53
698	697	3.07916e-53
699	698	4.42467e-53
700	699	6.35463e-53
701	700	9.1214e-53
702	701	1.30856e-52
703	702	1.87624e-52
704	703	2.68871e-52
705	704	3.85089e-52
706	705	5.5124e-52
707	706	7.88644e-52
708	707	1.12767e-51
709	708	1.61156e-51
710	709	2.30182e-51
711	710	3.28592e-51
712	711	4.68819e-51
713	712	6.68521e-51
714	713	9.52765e-51
715	714	1.35712e-50
716	715	1.93202e-50
717	716	2.74896e-50
718	717	3.90918e-50
719	718	5.55602e-50
720	719	7.8923e-50
721	720	1.12048e-49
722	721	1.5899e-49
723	722	2.25472e-49
724	723	3.1958e-49
725	724	4.52717e-49
726	725	6.40968e-49
727	726	9.07e-49
728	727	1.28274e-48
729	728	1.81315e-48
730	729	2.56147e-48
731	730	3.61664e-48
732	731	5.10368e-48
733	732	7.1982e-48
734	733	1.01467e-47
735	734	1.42951e-47
736	735	2.01285e-47
737	736	2.83269e-47
738	737	3.98424e-47
739	738	5.60086e-47
740	739	7.8691e-47
741	740	1.10499e-46
742	741	1.55078e-46
743	742	2.17523e-46
744	743	3.04946e-46
745	744	4.27268e-46
746	745	5.98329e-46
747	746	8.37416e-46
748	747	1.1714e-45
749	748	1.63768e-45
750	749	2.2883e-45
751	750	3.19566e-45
752	751	4.46036e-45
753	752	6.22214e-45
754	753	8.67505e-45
755	754	1.20883e-44
756	755	1.68353e-44
757	756	2.34335e-44
758	757	3.25997e-44
759	758	4.53266e-44
760	759	6.29875e-44
761	760	8.74816e-44
762	761	1.21434e-43
763	762	1.68471e-43
764	763	2.336e-43
765	764	3.23729e-43
766	765	4.48386e-43
767	766	6.20702e-43
768	767	8.58769e-43
769	768	1.18749e-42
770	769	1.64114e-42
771	770	2.26686e-42
772	771	3.12942e-42
773	772	4.31782e-42
774	773	5.95424e-42
775	774	8.20635e-42
776	775	1.13041e-41
777	776	1.55626e-41
778	777	2.14136e-41
779	778	2.94483e-41
780	779	4.04754e-41
781	780	5.56012e-41
782	781	7.63376e-41
783	782	1.0475e-40
784	783	1.43659e-40
785	784	1.96911e-40
786	785	2.69756e-40
787	786	3.69346e-40
788	787	5.05425e-40
789	788	6.9126e-40
790	789	9.44904e-40
791	790	1.29091e-39
792	791	1.76265e-39
793	792	2.40545e-39
794	793	3.28087e-39
795	794	4.47242e-39
796	795	6.09338e-39
797	796	8.29728e-39
798	797	1.12921e-38
799	798	1.53594e-38
800	799	2.08803e-38
801	800	2.837e-38
802	801	3.85251e-38
803	802	5.22866e-38
804	803	7.09248e-38
805	804	9.6154e-38
806	805	1.30286e-37
807	806	1.76437e-37
808	807	2.38805e-37
809	808	3.23042e-37
810	809	4.36753e-37
811	810	5.90167e-37
812	811	7.9703e-37
813	812	1.07581e-36
814	813	1.45131e-36
815	814	1.95679e-36
816	815	2.63687e-36
817	816	3.55138e-36
818	817	4.78042e-36
819	818	6.43127e-36
820	819	8.64746e-36
821	820	1.1621e-35
822	821	1.56084e-35
823	822	2.09524e-35
824	823	2.81107e-35
825	824	3.76939e-35
826	825	5.05164e-35
827	826	6.76636e-35
828	827	9.05815e-35
829	828	1.21195e-34
830	829	1.62066e-34
831	830	2.16601e-34
832	831	2.89329e-34
833	832	3.86263e-34
834	833	5.15391e-34
835	834	6.87308e-34
836	835	9.16069e-34
837	836	1.2203e-33
838	837	1.62467e-33
839	838	2.16185e-33
840	839	2.87507e-33
841	840	3.82149e-33
842	841	5.07666e-33
843	842	6.74039e-33
844	843	8.94445e-33
845	844	1.18627e-32
846	845	1.57244e-32
847	846	2.08319e-32
848	847	2.75831e-32
849	848	3.65022e-32
850	849	4.82788e-32
851	850	6.38199e-32
852	851	8.43173e-32
853	852	1.11337e-31
854	853	1.46934e-31
855	854	1.93806e-31
856	855	2.5549e-31
857	856	3.36622e-31
858	857	4.43274e-31
859	858	5.83396e-31
860	859	7.67391e-31
861	860	1.00886e-30
862	861	1.32558e-30
863	862	1.74078e-30
864	863	2.28477e-30
865	864	2.99712e-30
866	865	3.92939e-30
867	866	5.14883e-30
868	867	6.74301e-30
869	868	8.82593e-30
870	869	1.15459e-29
871	870	1.50959e-29
872	871	1.97265e-29
873	872	2.57633e-29
874	873	3.36291e-29
875	874	4.38724e-29
876	875	5.72043e-29
877	876	7.45465e-29
878	877	9.70929e-29
879	878	1.26389e-28
880	879	1.64434e-28
881	880	2.13814e-28
882	881	2.77871e-28
883	882	3.6092e-28
884	883	4.68533e-28
885	884	6.07899e-28
886	885	7.88285e-28
887	886	1.02164e-27
888	887	1.32334e-27
889	888	1.71321e-27
890	889	2.21671e-27
891	890	2.86661e-27
892	891	3.70501e-27
893	892	4.786e-27
894	893	6.17898e-27
895	894	7.97302e-27
896	895	1.02823e-26
897	896	1.32532e-26
898	897	1.7073e-26
899	898	2.19817e-26
900	899	2.82863e-26
901	900	3.6379e-26
902	901	4.67614e-26
903	902	6.00739e-26
904	903	7.71339e-26
905	904	9.89844e-26
906	905	1.26955e-25
907	906	1.6274e-25
908	907	2.08497e-25
909	908	2.66973e-25
910	909	3.41661e-25
911	910	4.37004e-25
912	911	5.58647e-25
913	912	7.13758e-25
914	913	9.11435e-25
915	914	1.16322e-24
916	915	1.48375e-24
917	916	1.89156e-24
918	917	2.41013e-24
919	918	3.06918e-24
920	919	3.90631e-24
921	920	4.96904e-24
922	921	6.31742e-24
923	922	8.02727e-24
924	923	1.01943e-23
925	924	1.29393e-23
926	925	1.64143e-23
927	926	2.08112e-23
928	927	2.63714e-23
929	928	3.33988e-23
930	929	4.22757e-23
931	930	5.34824e-23
932	931	6.76228e-23
933	932	8.54549e-23
934	933	1.0793e-22
935	934	1.36241e-22
936	935	1.71885e-22
937	936	2.16734e-22
938	937	2.73136e-22
939	938	3.44026e-22
940	939	4.33078e-22
941	940	5.44881e-22
942	941	6.85171e-22
943	942	8.61109e-22
944	943	1.08163e-21
945	944	1.35788e-21
946	945	1.70374e-21
947	946	2.13653e-21
948	947	2.67778e-21
949	948	3.35431e-21
950	949	4.19946e-21
951	950	5.25466e-21
952	951	6.57139e-21
953	952	8.21355e-21
954	953	1.02605e-20
955	954	1.28104e-20
956	955	1.59854e-20
957	956	1.99362e-20
958	957	2.48499e-20
959	958	3.09576e-20
960	959	3.85454e-20
961	960	4.79666e-20
962	961	5.96577e-20
963	962	7.41577e-20
964	963	9.21312e-20
965	964	1.14398e-19
966	965	1.41969e-19
967	966	1.76088e-19
968	967	2.18286e-19
969	968	2.70448e-19
970	969	3.34891e-19
971	970	4.14463e-19
972	971	5.12659e-19
973	972	6.33772e-19
974	973	7.83067e-19
975	974	9.67e-19
976	975	1.19348e-18
977	976	1.4722e-18
978	977	1.81501e-18
979	978	2.23641e-18
980	979	2.75415e-18
981	980	3.38988e-18
982	981	4.17006e-18
983	982	5.12698e-18
984	983	6.30003e-18
985	984	7.73723e-18
986	985	9.49708e-18
987	986	1.16508e-17
988	987	1.42851e-17
989	988	1.75054e-17
990	989	2.14399e-17
991	990	2.62442e-17
992	991	3.21076e-17
993	992	3.92593e-17
994	993	4.79776e-17
995	994	5.85999e-17
996	995	7.15346e-17
997	996	8.72765e-17
998	997	1.06424e-16
999	998	1.29701e-16
1000	999	1.57983e-16
1001	1000	1.92325e-16
1002	1001	2.34005e-16
1003	1002	2.84561e-16
1004	1003	3.45849e-16
1005	1004	4.20107e-16
1006	1005	5.10029e-16
1007	1006	6.18858e-16
1008	1007	7.50496e-16
1009	1008	9.09636e-16
1010	1009	1.10192e-15
1011	1010	1.33411e-15
1012	1011	1.61434e-15
1013	1012	1.95236e-15
1014	1013	2.35986e-15
1015	1014	2.85085e-15
1016	1015	3.44211e-15
1017	1016	4.15371e-15
1018	1017	5.00967e-15
1019	1018	6.0387e-15
1020	1019	7.27511e-15
1021	1020	8.75985e-15
1022	1021	1.05418e-14
1023	1022	1.26793e-14
1024	1023	1.52419e-14
1025	1024	1.83123e-14
1026	1025	2.19891e-14
1027	1026	2.63896e-14
1028	1027	3.16535e-14
1029	1028	3.79464e-14
1030	1029	4.54655e-14
1031	1030	5.44446e-14
1032	1031	6.51612e-14
1033	1032	7.79444e-14
1034	1033	9.31841e-14
1035	1034	1.11342e-13
1036	1035	1.32966e-13
1037	1036	1.58702e-13
1038	1037	1.89315e-13
1039	1038	2.2571e-13
1040	1039	2.68953e-13
1041	1040	3.20306e-13
1042	1041	3.81254e-13
1043	1042	4.5355e-13
1044	1043	5.39259e-13
1045	1044	6.40813e-13
1046	1045	7.61074e-13
1047	1046	9.03408e-13
1048	1047	1.07177e-12
1049	1048	1.27081e-12
1050	1049	1.506e-12
1051	1050	1.78372e-12
1052	1051	2.1115e-12
1053	1052	2.49814e-12
1054	1053	2.95396e-12
1055	1054	3.49103e-12
1056	1055	4.12349e-12
1057	1056	4.86785e-12
1058	1057	5.74342e-12
1059	1058	6.77276e-12
1060	1059	7.9822e-12
1061	1060	9.40244e-12
1062	1061	1.10693e-11
1063	1062	1.30245e-11
1064	1063	1.53167e-11
1065	1064	1.80023e-11
1066	1065	2.11473e-11
1067	1066	2.4828e-11
1068	1067	2.91334e-11
1069	1068	3.41666e-11
1070	1069	4.00473e-11
1071	1070	4.69144e-11
1072	1071	5.4929e-11
1073	1072	6.42774e-11
1074	1073	7.51754e-11
1075	1074	8.7873e-11
1076	1075	1.02659e-10
1077	1076	1.19867e-10
1078	1077	1.39882e-10
1079	1078	1.63151e-10
1080	1079	1.90185e-10
1081	1080	2.21577e-10
1082	1081	2.58009e-10
1083	1082	3.00266e-10
1084	1083	3.49252e-10
1085	1084	4.06007e-10
1086	1085	4.71726e-10
1087	1086	5.47782e-10
1088	1087	6.35751e-10
1089	1088	7.37442e-10
1090	1089	8.54929e-10
1091	1090	9.9059e-10
1092	1091	1.14715e-09
1093	1092	1.32772e-09
1094	1093	1.53587e-09
1095	1094	1.77568e-09
1096	1095	2.0518e-09
1097	1096	2.36957e-09
1098	1097	2.73504e-09
1099	1098	3.15514e-09
1100	1099	3.63778e-09
1101	1100	4.19195e-09
1102	1101	4.82788e-09
1103	1102	5.55723e-09
1104	1103	6.39325e-09
1105	1104	7.35101e-09
1106	1105	8.4476e-09
1107	1106	9.70246e-09
1108	1107	1.11376e-08
1109	1108	1.2778e-08
1110	1109	1.46519e-08
1111	1110	1.67915e-08
1112	1111	1.92329e-08
1113	1112	2.20172e-08
1114	1113	2.51907e-08
1115	1114	2.88059e-08
1116	1115	3.29218e-08
1117	1116	3.76051e-08
1118	1117	4.2931e-08
1119	1118	4.89844e-08
1120	1119	5.58606e-08
1121	1120	6.36671e-08
1122	1121	7.25247e-08
1123	1122	8.25692e-08
1124	1123	9.39533e-08
1125	1124	1.06848e-07
1126	1125	1.21446e-07
1127	1126	1.37963e-07
1128	1127	1.5664e-07
1129	1128	1.77748e-07
1130	1129	2.01589e-07
1131	1130	2.28503e-07
1132	1131	2.58868e-07
1133	1132	2.93107e-07
1134	1133	3.31692e-07
1135	1134	3.75151e-07
1136	1135	4.2407e-07
1137	1136	4.79106e-07
1138	1137	5.40987e-07
1139	1138	6.10525e-07
1140	1139	6.88624e-07
1141	1140	7.76286e-07
1142	1141	8.74627e-07
1143	1142	9.84886e-07
1144	1143	1.10843e-06
1145	1144	1.2468e-06
1146	1145	1.40166e-06
1147	1146	1.5749e-06
1148	1147	1.76857e-06
1149	1148	1.98497e-06
1150	1149	2.22663e-06
1151	1150	2.49634e-06
1152	1151	2.79717e-06
1153	1152	3.13255e-06
1154	1153	3.5062e-06
1155	1154	3.92228e-06
1156	1155	4.38531e-06
1157	1156	4.90032e-06
1158	1157	5.47281e-06
1159	1158	6.10882e-06
1160	1159	6.81501e-06
1161	1160	7.59865e-06
1162	1161	8.46775e-06
1163	1162	9.43108e-06
1164	1163	1.04982e-05
1165	1164	1.16797e-05
1166	1165	1.2987e-05
1167	1166	1.44328e-05
1168	1167	1.60306e-05
1169	1168	1.77956e-05
1170	1169	1.97441e-05
1171	1170	2.18938e-05
1172	1171	2.42643e-05
1173	1172	2.68768e-05
1174	1173	2.97541e-05
1175	1174	3.29214e-05
1176	1175	3.64059e-05
1177	1176	4.0237e-05
1178	1177	4.44469e-05
1179	1178	4.90704e-05
1180	1179	5.4145e-05
1181	1180	5.97116e-05
1182	1181	6.58144e-05
1183	1182	7.25011e-05
1184	1183	7.98233e-05
1185	1184	8.78367e-05
1186	1185	9.66016e-05
1187	1186	0.000106183
1188	1187	0.00011665
1189	1188	0.000128079
1190	1189	0.00014055
1191	1190	0.000154152
1192	1191	0.000168976
1193	1192	0.000185125
1194	1193	0.000202705
1195	1194	0.000221833
1196	1195	0.000242633
1197	1196	0.000265237
1198	1197	0.000289788
1199	1198	0.000316438
1200	1199	0.000345349
1201	1200	0.000376694
1202	1201	0.000410659
1203	1202	0.000447441
1204	1203	0.000487249
1205	1204	0.000530308
1206	1205	0.000576855
1207	1206	0.000627143
1208	1207	0.000681441
1209	1208	0.000740033
1210	1209	0.000803222
1211	1210	0.000871329
1212	1211	0.000944691
1213	1212	0.00102367
1214	1213	0.00110864
1215	1214	0.0012
1216	1215	0.00129818
1217	1216	0.00140362
1218	1217	0.0015168
1219	1218	0.0016382
1220	1219	0.00176834
1221	1220	0.00190777
1222	1221	0.00205707
1223	1222	0.00221684
1224	1223	0.0023877
1225	1224	0.00257032
1226	1225	0.00276539
1227	1226	0.00297363
1228	1227	0.00319579
1229	1228	0.00343267
1230	1229	0.00368508
1231	1230	0.00395388
1232	1231	0.00423996
1233	1232	0.00454424
1234	1233	0.00486768
1235	1234	0.00521129
1236	1235	0.00557608
1237	1236	0.00596314
1238	1237	0.00637356
1239	1238	0.00680849
1240	1239	0.0072691
1241	1240	0.00775662
1242	1241	0.00827229
1243	1242	0.0088174
1244	1243	0.00939327
1245	1244	0.0100013
1246	1245	0.0106428
1247	1246	0.0113192
1248	1247	0.012032
1249	1248	0.0127827
1250	1249	0.0135727
1251	1250	0.0144037
1252	1251	0.0152771
1253	1252	0.0161947
1254	1253	0.0171579
1255	1254	0.0181684
1256	1255	0.0192278
1257	1256	0.0203379
1258	1257	0.0215003
1259	1258	0.0227166
1260	1259	0.0239885
1261	1260	0.0253178
1262	1261	0.026706
1263	1262	0.0281549
1264	1263	0.0296662
1265	1264	0.0312413
1266	1265	0.0328821
1267	1266	0.03459
1268	1267	0.0363666
1269	1268	0.0382136
1270	1269	0.0401322
1271	1270	0.0421241
1272	1271	0.0441905
1273	1272	0.0463329
1274	1273	0.0485525
1275	1274	0.0508505
1276	1275	0.053228
1277	1276	0.055686
1278	1277	0.0582256
1279	1278	0.0608476
1280	1279	0.0635528
1281	1280	0.0663418
1282	1281	0.0692151
1283	1282	0.0721733
1284	1283	0.0752166
1285	1284	0.0783452
1286	1285	0.0815591
1287	1286	0.0848582
1288	1287	0.0882424
1289	1288	0.0917111
1290	1289	0.0952638
1291	1290	0.0988998
1292	1291	0.102618
1293	1292	0.106418
1294	1293	0.110298
1295	1294	0.114257
1296	1295	0.118292
1297	1296	0.122403
1298	1297	0.126588
1299	1298	0.130843
1300	1299	0.135168
1301	1300	0.139558
1302	1301	0.144013
1303	1302	0.148527
1304	1303	0.153099
1305	1304	0.157726
1306	1305	0.162403
1307	1306	0.167126
1308	1307	0.171893
1309	1308	0.176699
1310	1309	0.181539
1311	1310	0.18641
1312	1311	0.191306
1313	1312	0.196223
1314	1313	0.201155
1315	1314	0.206099
1316	1315	0.211048
1317	1316	0.215997
1318	1317	0.220942
1319	1318	0.225875
1320	1319	0.230791
1321	1320	0.235685
1322	1321	0.240551
1323	1322	0.245383
1324	1323	0.250174
1325	1324	0.254918
1326	1325	0.25961
1327	1326	0.264243
1328	1327	0.268812
1329	1328	0.273309
1330	1329	0.277729
1331	1330	0.282065
1332	1331	0.286312
1333	1332	0.290463
1334	1333	0.294512
1335	1334	0.298454
1336	1335	0.302283
1337	1336	0.305993
1338	1337	0.309578
1339	1338	0.313034
1340	1339	0.316354
1341	1340	0.319534
1342	1341	0.322569
1343	1342	0.325454
1344	1343	0.328184
1345	1344	0.330755
1346	1345	0.333164
1347	1346	0.335406
1348	1347	0.337478
1349	1348	0.339376
1350	1349	0.341097
1351	1350	0.342639
1352	1351	0.343999
1353	1352	0.345175
1354	1353	0.346165
1355	1354	0.346967
1356	1355	0.34758
1357	1356	0.348002
1358	1357	0.348234
1359	1358	0.348275
1360	1359	0.348125	0.348125	4.24461
1361	1360	0.347784
1362	1361	0.347252
1363	1362	0.346531
1364	1363	0.345621
1365	1364	0.344525
1366	1365	0.343243
1367	1366	0.341779
1368	1367	0.340134
1369	1368	0.338311
1370	1369	0.336313
1371	1370	0.334144
1372	1371	0.331806
1373	1372	0.329303
1374	1373	0.326641
1375	1374	0.323821
1376	1375	0.32085
1377	1376	0.317732
1378	1377	0.314471
1379	1378	0.311073
1380	1379	0.307542
1381	1380	0.303885
1382	1381	0.300106
1383	1382	0.296212
1384	1383	0.292208
1385	1384	0.288099
1386	1385	0.283893
1387	1386	0.279594
1388	1387	0.275209
1389	1388	0.270744
1390	1389	0.266206
1391	1390	0.2616
1392	1391	0.256932
1393	1392	0.252209
1394	1393	0.247437
1395	1394	0.242622
1396	1395	0.237771
1397	1396	0.232888
1398	1397	0.22798
1399	1398	0.223053
1400	1399	0.218113
1401	1400	0.213166
1402	1401	0.208216
1403	1402	0.203269
1404	1403	0.198331
1405	1404	0.193407
1406	1405	0.188501
1407	1406	0.183619
1408	1407	0.178765
1409	1408	0.173944
1410	1409	0.16916
1411	1410	0.164418
1412	1411	0.15972
1413	1412	0.155072
1414	1413	0.150476
1415	1414	0.145936
1416	1415	0.141456
1417	1416	0.137038
1418	1417	0.132685
1419	1418	0.1284
1420	1419	0.124184
1421	1420	0.120042
1422	1421	0.115974
1423	1422	0.111982
1424	1423	0.108068
1425	1424	0.104234
1426	1425	0.10048
1427	1426	0.096809
1428	1427	0.0932205
1429	1428	0.0897158
1430	1429	0.0862954
1431	1430	0.0829599
1432	1431	0.0797095
1433	1432	0.0765444
1434	1433	0.0734646
1435	1434	0.0704701
1436	1435	0.0675605
1437	1436	0.0647355
1438	1437	0.0619945
1439	1438	0.059337
1440	1439	0.0567623
1441	1440	0.0542695
1442	1441	0.0518576
1443	1442	0.0495258
1444	1443	0.0472728
1445	1444	0.0450976
1446	1445	0.0429988
1447	1446	0.0409752
1448	1447	0.0390254
1449	1448	0.037148
1450	1449	0.0353414
1451	1450	0.0336043
1452	1451	0.031935
1453	1452	0.030332
1454	1453	0.0287936
1455	1454	0.0273183
1456	1455	0.0259043
1457	1456	0.02455
1458	1457	0.0232538
1459	1458	0.0220139
1460	1459	0.0208286
1461	1460	0.0196964
1462	1461	0.0186155
1463	1462	0.0175842
1464	1463	0.016601
1465	1464	0.0156641
1466	1465	0.014772
1467	1466	0.013923
1468	1467	0.0131157
1469	1468	0.0123484
1470	1469	0.0116195
1471	1470	0.0109277
1472	1471	0.0102715
1473	1472	0.00964932
1474	1473	0.00905988
1475	1474	0.00850178
1476	1475	0.00797368
1477	1476	0.00747427
1478	1477	0.0070023
1479	1478	0.00655653
1480	1479	0.00613577
1481	1480	0.00573885
1482	1481	0.00536467
1483	1482	0.00501213
1484	1483	0.00468019
1485	1484	0.00436783
1486	1485	0.00407408
1487	1486	0.003798
1488	1487	0.00353869
1489	1488	0.00329527
1490	1489	0.00306691
1491	1490	0.00285281
1492	1491	0.0026522
1493	1492	0.00246434
1494	1493	0.00228853
1495	1494	0.0021241
1496	1495	0.00197039
1497	1496	0.00182681
1498	1497	0.00169276
1499	1498	0.00156769
1500	1499	0.00145106
1501	1500	0.00134237
1502	1501	0.00124114
1503	1502	0.00114691
1504	1503	0.00105926
1505	1504	0.000977764
1506	1505	0.000902045
1507	1506	0.000831733
1508	1507	0.000766481
1509	1508	0.000705961
1510	1509	0.000649862
1511	1510	0.000597892
1512	1511	0.000549777
1513	1512	0.000505256
1514	1513	0.000464085
1515	1514	0.000426036
1516	1515	0.000390891
1517	1516	0.000358448
1518	1517	0.000328518
1519	1518	0.000300921
1520	1519	0.000275492
1521	1520	0.000252073
1522	1521	0.000230518
1523	1522	0.00021069
1524	1523	0.000192463
1525	1524	0.000175715
1526	1525	0.000160337
1527	1526	0.000146225
1528	1527	0.000133281
1529	1528	0.000121417
1530	1529	0.000110547
1531	1530	0.000100596
1532	1531	9.14902e-05
1533	1532	8.3163e-05
1534	1533	7.55522e-05
1535	1534	6.86002e-05
1536	1535	6.22537e-05
1537	1536	5.64634e-05
1538	1537	5.11835e-05
1539	1538	4.63718e-05
1540	1539	4.19895e-05
1541	1540	3.80004e-05
1542	1541	3.43714e-05
1543	1542	3.10719e-05
1544	1543	2.80737e-05
1545	1544	2.53509e-05
1546	1545	2.28796e-05
1547	1546	2.06379e-05
1548	1547	1.86056e-05
1549	1548	1.67642e-05
1550	1549	1.50968e-05
1551	1550	1.35877e-05
1552	1551	1.22228e-05
1553	1552	1.0989e-05
1554	1553	9.87425e-06
1555	1554	8.86774e-06
1556	1555	7.95945e-06
1557	1556	7.14028e-06
1558	1557	6.40189e-06
1559	1558	5.73672e-06
1560	1559	5.13783e-06
1561	1560	4.59894e-06
1562	1561	4.11431e-06
1563	1562	3.67873e-06
1564	1563	3.28746e-06
1565	1564	2.93619e-06
1566	1565	2.62102e-06
1567	1566	2.33839e-06
1568	1567	2.08509e-06
1569	1568	1.85821e-06
1570	1569	1.65511e-06
1571	1570	1.4734e-06
1572	1571	1.31092e-06
1573	1572	1.16571e-06
1574	1573	1.03602e-06
1575	1574	9.20255e-07
1576	1575	8.16975e-07
1577	1576	7.24888e-07
1578	1577	6.42828e-07
1579	1578	5.69744e-07
1580	1579	5.04692e-07
1581	1580	4.46823e-07
1582	1581	3.95371e-07
1583	1582	3.49652e-07
1584	1583	3.0905e-07
1585	1584	2.73013e-07
1586	1585	2.41046e-07
1587	1586	2.12705e-07
1588	1587	1.87593e-07
1589	1588	1.65355e-07
1590	1589	1.45673e-07
1591	1590	1.28263e-07
1592	1591	1.12872e-07
1593	1592	9.92735e-08
1594	1593	8.72653e-08
1595	1594	7.66674e-08
1596	1595	6.73197e-08
1597	1596	5.90792e-08
1598	1597	5.1819e-08
1599	1598	4.5426e-08
1600	1599	3.97999e-08
1601	1600	3.48514e-08
1602	1601	3.05015e-08
1603	1602	2.66798e-08
1604	1603	2.33241e-08
1605	1604	2.03793e-08
1606	1605	1.77966e-08
1607	1606	1.55326e-08
1608	1607	1.35492e-08
1609	1608	1.18126e-08
1610	1609	1.02929e-08
1611	1610	8.96377e-09
1612	1611	7.80201e-09
1613	1612	6.78708e-09
1614	1613	5.90095e-09
1615	1614	5.12769e-09
1616	1615	4.45331e-09
1617	1616	3.8655e-09
1618	1617	3.35344e-09
1619	1618	2.90761e-09
1620	1619	2.51967e-09
1621	1620	2.18229e-09
1622	1621	1.88905e-09
1623	1622	1.63432e-09
1624	1623	1.41315e-09
1625	1624	1.22125e-09
1626	1625	1.05483e-09
1627	1626	9.10583e-10
1628	1627	7.85632e-10
1629	1628	6.77455e-10
1630	1629	5.83853e-10
1631	1630	5.02907e-10
1632	1631	4.32946e-10
1633	1632	3.72512e-10
1634	1633	3.20339e-10
1635	1634	2.75321e-10
1636	1635	2.365e-10
1637	1636	2.03042e-10
1638	1637	1.74221e-10
1639	1638	1.49409e-10
1640	1639	1.2806e-10
1641	1640	1.09702e-10
1642	1641	9.39237e-11
1643	1642	8.03707e-11
1644	1643	6.87356e-11
1645	1644	5.87526e-11
1646	1645	5.0192e-11
1647	1646	4.28551e-11
1648	1647	3.65707e-11
1649	1648	3.11907e-11
1650	1649	2.65875e-11
1651	1650	2.26513e-11
1652	1651	1.92872e-11
1653	1652	1.64137e-11
1654	1653	1.39606e-11
1655	1654	1.18677e-11
1656	1655	1.0083e-11
1657	1656	8.56194e-12
1658	1657	7.26637e-12
1659	1658	6.16346e-12
1660	1659	5.22508e-12
1661	1660	4.42713e-12
1662	1661	3.74899e-12
1663	1662	3.17298e-12
1664	1663	2.68399e-12
1665	1664	2.26912e-12
1666	1665	1.91732e-12
1667	1666	1.61917e-12
1668	1667	1.36664e-12
1669	1668	1.15286e-12
1670	1669	9.71985e-13
1671	1670	8.19039e-13
1672	1671	6.89781e-13
1673	1672	5.80603e-13
1674	1673	4.88437e-13
1675	1674	4.10677e-13
1676	1675	3.45106e-13
1677	1676	2.89846e-13
1678	1677	2.433e-13
1679	1678	2.04117e-13
1680	1679	1.71151e-13
1681	1680	1.4343e-13
1682	1681	1.20133e-13
1683	1682	1.00564e-13
1684	1683	8.41373e-14
1685	1684	7.0355e-14
1686	1685	5.8798e-14
1687	1686	4.91125e-14
1688	1687	4.09999e-14
1689	1688	3.42086e-14
1690	1689	2.85266e-14
1691	1690	2.37752e-14
1692	1691	1.98044e-14
1693	1692	1.64877e-14
1694	1693	1.37189e-14
1695	1694	1.14088e-14
1696	1695	9.48254e-15
1697	1696	7.87715e-15
1698	1697	6.53997e-15
1699	1698	5.42679e-15
1700	1699	4.50062e-15
1701	1700	3.73046e-15
1702	1701	3.0904e-15
1703	1702	2.55875e-15
1704	1703	2.1174e-15
1705	1704	1.75122e-15
1706	1705	1.44757e-15
1707	1706	1.19591e-15
1708	1707	9.87461e-16
1709	1708	8.14897e-16
1710	1709	6.7212e-16
1711	1710	5.54055e-16
1712	1711	4.56478e-16
1713	1712	3.7588e-16
1714	1713	3.09342e-16
1715	1714	2.54443e-16
1716	1715	2.09173e-16
1717	1716	1.71862e-16
1718	1717	1.41129e-16
1719	1718	1.15828e-16
1720	1719	9.50109e-17
1721	1720	7.78923e-17
1722	1721	6.3823e-17
1723	1722	5.22662e-17
1724	1723	4.27786e-17
1725	1724	3.4994e-17
1726	1725	2.86103e-17
1727	1726	2.33783e-17
1728	1727	1.90926e-17
1729	1728	1.55839e-17
1730	1729	1.27131e-17
1731	1730	1.03655e-17
1732	1731	8.44668e-18
1733	1732	6.87932e-18
1734	1733	5.59972e-18
1735	1734	4.55563e-18
1736	1735	3.70418e-18
1737	1736	3.01022e-18
1738	1737	2.44492e-18
1739	1738	1.98469e-18
1740	1739	1.61021e-18
1741	1740	1.30567e-18
1742	1741	1.05815e-18
1743	1742	8.5708e-19
1744	1743	6.93837e-19
1745	1744	5.61377e-19
1746	1745	4.53956e-19
1747	1746	3.66889e-19
1748	1747	2.96358e-19
1749	1748	2.39254e-19
1750	1749	1.93048e-19
1751	1750	1.5568e-19
1752	1751	1.25476e-19
1753	1752	1.01076e-19
1754	1753	8.13768e-20
1755	1754	6.54807e-20
1756	1755	5.26608e-20
1757	1756	4.23276e-20
1758	1757	3.40033e-20
1759	1758	2.7301e-20
1760	1759	2.19078e-20
1761	1760	1.75704e-20
1762	1761	1.4084e-20
1763	1762	1.12831e-20
1764	1763	9.03433e-21
1765	1764	7.22976e-21
1766	1765	5.78247e-21
1767	1766	4.62236e-21
1768	1767	3.69298e-21
1769	1768	2.94883e-21
1770	1769	2.35335e-21
1771	1770	1.87708e-21
1772	1771	1.49638e-21
1773	1772	1.19223e-21
1774	1773	9.49386e-22
1775	1774	7.5559e-22
1776	1775	6.01022e-22
1777	1776	4.77812e-22
1778	1777	3.79651e-22
1779	1778	3.0149e-22
1780	1779	2.3929e-22
1781	1780	1.89818e-22
1782	1781	1.50491e-22
1783	1782	1.19246e-22
1784	1783	9.4437e-23
1785	1784	7.47481e-23
1786	1785	5.91317e-23
1787	1786	4.67521e-23
1788	1787	3.6944e-23
1789	1788	2.91775e-23
1790	1789	2.30311e-23
1791	1790	1.81694e-23
1792	1791	1.43262e-23
1793	1792	1.12897e-23
1794	1793	8.89187e-24
1795	1794	6.99949e-24
1796	1795	5.50683e-24
1797	1796	4.3301e-24
1798	1797	3.40295e-24
1799	1798	2.67286e-24
1800	1799	2.09825e-24
1801	1800	1.64626e-24
1802	1801	1.29093e-24
1803	1802	1.01174e-24
1804	1803	7.92494e-25
1805	1804	6.20418e-25
1806	1805	4.85439e-25
1807	1806	3.79618e-25
1808	1807	2.96701e-25
1809	1808	2.31768e-25
1810	1809	1.80947e-25
1811	1810	1.41191e-25
1812	1811	1.1011e-25
1813	1812	8.5824e-26
1814	1813	6.68576e-26
1815	1814	5.20541e-26
1816	1815	4.05061e-26
1817	1816	3.15026e-26
1818	1817	2.4487e-26
1819	1818	1.90233e-26
1820	1819	1.47706e-26
1821	1820	1.14622e-26
1822	1821	8.89005e-27
1823	1822	6.89128e-27
1824	1823	5.33897e-27
1825	1824	4.13406e-27
1826	1825	3.19932e-27
1827	1826	2.47457e-27
1828	1827	1.91295e-27
1829	1828	1.47798e-27
1830	1829	1.14129e-27
1831	1830	8.80811e-28
1832	1831	6.79411e-28
1833	1832	5.23774e-28
1834	1833	4.03568e-28
1835	1834	3.10778e-28
1836	1835	2.39192e-28
1837	1836	1.83994e-28
1838	1837	1.41456e-28
1839	1838	1.08693e-28
1840	1839	8.34727e-29
1841	1840	6.4069e-29
1842	1841	4.91488e-29
1843	1842	3.76825e-29
1844	1843	2.88753e-29
1845	1844	2.21145e-29
1846	1845	1.69273e-29
1847	1846	1.29497e-29
1848	1847	9.90134e-30
1849	1848	7.5664e-30
1850	1849	5.77892e-30
1851	1850	4.41128e-30
1852	1851	3.36546e-30
1853	1852	2.56618e-30
1854	1853	1.95564e-30
1855	1854	1.48955e-30
1856	1855	1.13391e-30
1857	1856	8.62717e-31
1858	1857	6.5602e-31
1859	1858	4.98572e-31
1860	1859	3.78704e-31
1861	1860	2.87497e-31
1862	1861	2.18137e-31
1863	1862	1.65419e-31
1864	1863	1.25373e-31
1865	1864	9.49695e-32
1866	1865	7.18994e-32
1867	1866	5.44037e-32
1868	1867	4.11427e-32
1869	1868	3.1097e-32
1870	1869	2.34912e-32
1871	1870	1.7736e-32
1872	1871	1.33834e-32
1873	1872	1.00934e-32
1874	1873	7.60801e-33
1875	1874	5.73147e-33
1876	1875	4.31541e-33
1877	1876	3.24743e-33
1878	1877	2.44242e-33
1879	1878	1.83595e-33
1880	1879	1.37932e-33
1881	1880	1.03569e-33
1882	1881	7.77237e-34
1883	1882	5.82962e-34
1884	1883	4.37008e-34
1885	1884	3.27416e-34
1886	1885	2.45172e-34
1887	1886	1.83487e-34
1888	1887	1.37246e-34
1889	1888	1.02602e-34
1890	1889	7.66608e-35
1891	1890	5.7247e-35
1892	1891	4.27261e-35
1893	1892	3.1871e-35
1894	1893	2.37607e-35
1895	1894	1.77046e-35
1896	1895	1.31848e-35
1897	1896	9.81342e-36
1898	1897	7.30013e-36
1899	1898	5.42752e-36
1900	1899	4.03306e-36
1901	1900	2.99522e-36
1902	1901	2.22323e-36
1903	1902	1.64931e-36
1904	1903	1.22287e-36
1905	1904	9.06197e-37
1906	1905	6.71158e-37
1907	1906	4.96808e-37
1908	1907	3.67547e-37
1909	1908	2.71769e-37
1910	1909	2.00839e-37
1911	1910	1.4834e-37
1912	1911	1.09504e-37
1913	1912	8.07908e-38
1914	1913	5.95739e-38
1915	1914	4.39048e-38
1916	1915	3.23392e-38
1917	1916	2.38072e-38
1918	1917	1.75165e-38
1919	1918	1.2881e-38
1920	1919	9.46703e-39
1921	1920	6.95406e-39
1922	1921	5.10534e-39
1923	1922	3.74604e-39
1924	1923	2.74715e-39
1925	1924	2.01351e-39
1926	1925	1.47498e-39
1927	1926	1.07989e-39
1928	1927	7.90197e-40
1929	1928	5.779e-40
1930	1929	4.22407e-40
1931	1930	3.08582e-40
1932	1931	2.25306e-40
1933	1932	1.64413e-40
1934	1933	1.19911e-40
1935	1934	8.74071e-41
1936	1935	6.36787e-41
1937	1936	4.63664e-41
1938	1937	3.37423e-41
1939	1938	2.45418e-41
1940	1939	1.78402e-41
1941	1940	1.29615e-41
1942	1941	9.41179e-42
1943	1942	6.83047e-42
1944	1943	4.95439e-42
1945	1944	3.59163e-42
1946	1945	2.60229e-42
1947	1946	1.88443e-42
1948	1947	1.36385e-42
1949	1948	9.86535e-43
1950	1949	7.13217e-43
1951	1950	5.15338e-43
1952	1951	3.72155e-43
1953	1952	2.68607e-43
1954	1953	1.93764e-43
1955	1954	1.39698e-43
1956	1955	1.00662e-43
1957	1956	7.24948e-44
1958	1957	5.21805e-44
1959	1958	3.7538e-44
1960	1959	2.69895e-44
1961	1960	1.93946e-44
1962	1961	1.39292e-44
1963	1962	9.99853e-45
1964	1963	7.1731e-45
1965	1964	5.14326e-45
1966	1965	3.6858e-45
1967	1966	2.63989e-45
1968	1967	1.88974e-45
1969	1968	1.35201e-45
1970	1969	9.66763e-46
1971	1970	6.90909e-46
1972	1971	4.93495e-46
1973	1972	3.52295e-46
1974	1973	2.51358e-46
1975	1974	1.79242e-46
1976	1975	1.27746e-46
1977	1976	9.09951e-47
1978	1977	6.47813e-47
1979	1978	4.60938e-47
1980	1979	3.27791e-47
1981	1980	2.32977e-47
1982	1981	1.65497e-47
1983	1982	1.17498e-47
1984	1983	8.33739e-48
1985	1984	5.91279e-48
1986	1985	4.19099e-48
1987	1986	2.96894e-48
1988	1987	2.10207e-48
1989	1988	1.4875e-48
1990	1989	1.05202e-48
1991	1990	7.43631e-49
1992	1991	5.25352e-49
1993	1992	3.70941e-49
1994	1993	2.6177e-49
1995	1994	1.84628e-49
1996	1995	1.30148e-49
1997	1996	9.16931e-50
1998	1997	6.45652e-50
1999	1998	4.54383e-50
[truncated: 1,002 more rows]
