# Supplementary material for: Biomechanical Properties of Blood Plasma Extracellular Vesicles Revealed by Atomic Force Microscopy
Source: Biology (Basel). 2020 Dec 23;10(1):4. doi: 10.3390/biology10010004 (PMC7822188; doi:10.3390/biology10010004)
Supplement: Supplementary file 1 [file biology-10-00004-s001.zip › biology-1022170-supplementary/Supplement_mat/EVs_PrA_CD3.xlsx]

## Sheet: EVs+PrA-S-CD3
Sample n									2.49995	3.36741	4.53587	6.10978	8.22981	11.0855	14.932	20.1133	27.0924	36.4932	49.1561	66.2127	89.1879	120.135	161.821	217.971	293.605	395.484	532.713	717.559	966.545	1301.93	1753.68	2362.19	3181.85	4285.93	5773.1	7776.31	10474.6	14109.2	19005	25599.5
05_exo_PA_CD3_1		0	0	0	0	. .	. .		0	0	0	0	0	0	0	9.11594	54.0227	0	0	0	36.3755	0.361214	0	0	0	0	0	0	0.124626	0	0	0	0	0	0	0	0	0	0	0
05_exo_PA_CD3_2		0	0	0	0	. .	. .		0	0	0	0	0	0	0	0.620484	61.0693	0.00438287	0.00269065	0	36.6224	1.52816	0	0	0	0	0	0	0.152649	0	0	0	0	0	0	0	0	0	0	0
05_exo_PA_CD3_3		0	0	0	0	. .	. .		0	0	0	0	0	0	0	3.72886	58.4381	0	0	0	37.2	0.490183	0	0	0	0	0	0	0	0.142871	0	0	0	0	0	0	0	0	0	0
05_exo_PA_CD3_4		0	0	0	0	. .	. .		0	0	0	0	0	0	0	7.92972	57.003	0	0	0	31.7793	3.20757	0	0	0	0	0	0	0.0474319	0.0329977	0	0	0	0	0	0	0	0	0	0
05_exo_PA_CD3_5		0	0	0	0	. .	. .		0	0	0	0	0	0	0	13.1304	52.4407	0	0	0	30.72	3.51579	0	0	0	0	0	0	0.193161	0	0	0	0	0	0	0	0	0	0	0
05_exo_PA_CD3_		0							0	0	0	0	0	0	0	6.90508	56.5947	0.000876575	0.000538131	0	34.5394	1.82058	0	0	0	0	0	0	0.103574	0.0351738	0	0	0	0	0	0	0	0	0	0
									Peak №	1	2	3	4	5	6
									N	5	5	5	0	0	0
									size(average)	26.3435	90.7803	1061.14	0	0	0
									dispertion(size)	0.267584	1.81589	21668	0	0	0
									sd(size)	0.517285	1.34755	147.201	0	0	0
									intencity	63.5012	36.36	0.138748	0	0	0
									dispertion(int)	2.87522	2.87875	0.00169288	0	0	0
									sd(int)	1.69565	1.69669	0.0411447	0	0	0
