# Supplementary material for: Biomechanical Properties of Blood Plasma Extracellular Vesicles Revealed by Atomic Force Microscopy
Source: Biology (Basel). 2020 Dec 23;10(1):4. doi: 10.3390/biology10010004 (PMC7822188; doi:10.3390/biology10010004)
Supplement: Supplementary file 1 [file biology-10-00004-s001.zip › biology-1022170-supplementary/Supplement_mat/EVs_PrA_CD63.xlsx]

## Sheet: EVs_PrA_CD63
sample		1.22541	1.65188	2.22676	3.00172	4.04637	5.45458	7.35288	9.91182	13.3613	18.0113	24.2796	32.7294	44.1198	59.4744	80.1726	108.074	145.686	196.388	264.734	356.867	481.063	648.482	874.166	1178.39	1588.5	2141.32	2886.54	3891.11	5245.3	7070.76	9531.52	12848.7
04_exo_PrA_CD63_1		0	0	0	0	0	0	0	0	0	0	0	0	0	0	0	0	0	0	0	0	0	55.8276	42.0718	2.10053	0	0	0	0	0	0	0	0
04_exo_PrA_CD63_2		0	0	0	0	0	0	0	0	0	0	0	0	0	0	0	0	0	0	0	0	1.87352	55.0324	43.0941	0	0	0	0	0	0	0	0	0
04_exo_PrA_CD63_3		0	0	0	0	0	0	0	0	0	0	0	0	0	0	0	0	0	0	0	0	0	58.1126	39.4413	2.44608	0	0	0	0	0	0	0	0
04_exo_PrA_CD63_4		0	0	0	0	0	0	0	0	0	0	0	0	0	0	0	0	0	0	0	0	0	60.8124	37.5617	1.62595	0	0	0	0	0	0	0	0
04_exo_PrA_CD63_5		0	0	0	0	0	0	0	0	0	0	0	0	0	0	0	0	0	0	0	0	1.02985	55.1537	43.4924	0.324053	0	0	0	0	0	0	0	0
04_exo_PrA_CD63_		0	0	0	0	0	0	0	0	0	0	0	0	0	0	0	0	0	0	0	0	0.580675	56.9877	41.1323	1.29932	0	0	0	0	0	0	0	0
								Peak №	3
								n	5
								size(average)	747.224
								dispertion(size)	28.674
								sd(size)	5.35481
								intencity	100
								dispertion(int)	0
								sd(int)	0

## Sheet: average_D
x_csv	y_csv
1	0	4.5962e-267
2	1	1.04394e-266
3	2	2.36982e-266
4	3	5.37671e-266
5	4	1.21921e-265
6	5	2.76314e-265
7	6	6.25875e-265
8	7	1.41688e-264
9	8	3.20585e-264
10	9	7.24958e-264
11	10	1.63849e-263
12	11	3.70115e-263
13	12	8.35586e-263
14	13	1.88542e-262
15	14	4.25191e-262
16	15	9.58349e-262
17	16	2.15886e-261
18	17	4.86056e-261
19	18	1.09373e-260
20	19	2.45977e-260
21	20	5.52893e-260
22	21	1.24208e-259
23	22	2.78881e-259
24	23	6.2582e-259
25	24	1.4036e-258
26	25	3.14627e-258
27	26	7.04875e-258
28	27	1.5783e-257
29	28	3.53206e-257
30	29	7.90002e-257
31	30	1.766e-256
32	31	3.9456e-256
33	32	8.81045e-256
34	33	1.96627e-255
35	34	4.38583e-255
36	35	9.77735e-255
37	36	2.17847e-254
38	37	4.85115e-254
39	38	1.07969e-253
40	39	2.40167e-253
41	40	5.33938e-253
42	41	1.18639e-252
43	42	2.63469e-252
44	43	5.84777e-252
45	44	1.29722e-251
46	45	2.87606e-251
47	46	6.373e-251
48	47	1.41141e-250
49	48	3.12407e-250
50	49	6.91117e-250
51	50	1.52807e-249
52	51	3.37674e-249
53	52	7.45783e-249
54	53	1.64622e-248
55	54	3.63184e-248
56	55	8.00805e-248
57	56	1.76477e-247
58	57	3.88697e-247
59	58	8.55648e-247
60	59	1.88253e-246
61	60	4.1395e-246
62	61	9.0974e-246
63	62	1.99824e-245
64	63	4.38671e-245
65	64	9.62482e-245
66	65	2.11061e-244
67	66	4.62577e-244
68	67	1.01326e-243
69	68	2.21831e-243
70	69	4.85381e-243
71	70	1.06146e-242
72	71	2.32001e-242
73	72	5.06798e-242
74	73	1.10648e-241
75	74	2.41441e-241
76	75	5.26551e-241
77	76	1.14771e-240
78	77	2.50026e-240
79	78	5.44377e-240
80	79	1.18461e-239
81	80	2.5764e-239
82	81	5.60032e-239
83	82	1.21667e-238
84	83	2.64177e-238
85	84	5.73297e-238
86	85	1.24344e-237
87	86	2.69545e-237
88	87	5.83983e-237
89	88	1.26453e-236
90	89	2.73666e-236
91	90	5.91935e-236
92	91	1.27964e-235
93	92	2.7648e-235
94	93	5.97038e-235
95	94	1.28855e-234
96	95	2.77947e-234
97	96	5.99216e-234
98	97	1.29112e-233
99	98	2.78043e-233
100	99	5.98437e-233
101	100	1.28732e-232
102	101	2.76768e-232
103	102	5.94713e-232
104	103	1.2772e-231
105	104	2.74141e-231
106	105	5.88098e-231
107	106	1.26092e-230
108	107	2.702e-230
109	108	5.7869e-230
110	109	1.2387e-229
111	110	2.65003e-229
112	111	5.66625e-229
113	112	1.21088e-228
114	113	2.58625e-228
115	114	5.52077e-228
116	115	1.17785e-227
117	116	2.51155e-227
118	117	5.3525e-227
119	118	1.14007e-226
120	119	2.427e-226
121	120	5.16378e-226
122	121	1.09806e-225
123	122	2.33372e-225
124	123	4.95715e-225
125	124	1.05239e-224
126	125	2.23297e-224
127	126	4.73533e-224
128	127	1.00364e-223
129	128	2.12603e-223
130	129	4.50114e-223
131	130	9.52436e-223
132	131	2.01424e-222
133	132	4.25743e-222
134	133	8.99385e-222
135	134	1.89892e-221
136	135	4.00707e-221
137	136	8.45103e-221
138	137	1.78137e-220
139	138	3.75284e-220
140	139	7.90182e-220
141	140	1.66286e-219
142	141	3.49741e-219
143	142	7.35188e-219
144	143	1.54458e-218
145	144	3.2433e-218
146	145	6.80649e-218
147	146	1.42765e-217
148	147	2.99282e-217
149	148	6.27049e-217
150	149	1.31306e-216
151	150	2.74807e-216
152	151	5.74823e-216
153	152	1.20171e-215
154	153	2.5109e-215
155	154	5.24348e-215
156	155	1.09439e-214
157	156	2.28289e-214
158	157	4.75948e-214
159	158	9.91734e-214
160	159	2.06535e-213
161	160	4.29885e-213
162	161	8.94279e-213
163	162	1.85933e-212
164	163	3.86366e-212
165	164	8.02425e-212
166	165	1.6656e-211
167	166	3.45541e-211
168	167	7.16456e-211
169	168	1.48471e-210
170	169	3.07506e-210
171	170	6.36544e-210
172	171	1.31694e-209
173	172	2.72309e-209
174	173	5.62757e-209
175	174	1.16236e-208
176	175	2.39951e-208
177	176	4.9507e-208
178	177	1.02087e-207
179	178	2.10397e-207
180	179	4.33378e-207
181	180	8.92188e-207
182	181	1.83572e-206
183	182	3.77503e-206
184	183	7.7588e-206
185	184	1.59379e-205
186	185	3.27211e-205
187	186	6.71407e-205
188	187	1.37691e-204
189	188	2.8222e-204
190	189	5.78138e-204
191	190	1.18369e-203
192	191	2.42216e-203
193	192	4.95371e-203
194	193	1.01256e-202
195	194	2.06857e-202
196	195	4.2236e-202
197	196	8.61901e-202
198	197	1.75789e-201
199	198	3.58335e-201
200	199	7.30043e-201
201	200	1.48651e-200
202	201	3.02517e-200
203	202	6.15308e-200
204	203	1.25083e-199
205	204	2.54134e-199
206	205	5.16049e-199
207	206	1.04732e-198
208	207	2.12437e-198
209	208	4.30668e-198
210	209	8.72603e-198
211	210	1.76706e-197
212	211	3.57642e-197
213	212	7.23447e-197
214	213	1.4626e-196
215	214	2.95534e-196
216	215	5.9683e-196
217	216	1.20463e-195
218	217	2.43008e-195
219	218	4.89946e-195
220	219	9.87273e-195
221	220	1.98833e-194
222	221	4.00221e-194
223	222	8.05143e-194
224	223	1.61886e-193
225	224	3.25315e-193
226	225	6.53375e-193
227	226	1.31154e-192
228	227	2.63126e-192
229	228	5.27601e-192
230	229	1.05733e-191
231	230	2.11775e-191
232	231	4.23938e-191
233	232	8.48186e-191
234	233	1.69606e-190
235	234	3.38964e-190
236	235	6.77059e-190
237	236	1.35164e-189
238	237	2.69685e-189
239	238	5.37793e-189
240	239	1.07185e-188
241	240	2.13508e-188
242	241	4.25067e-188
243	242	8.45788e-188
244	243	1.682e-187
245	244	3.34313e-187
246	245	6.64113e-187
247	246	1.31854e-186
248	247	2.61639e-186
249	248	5.18891e-186
250	249	1.02852e-185
251	250	2.03754e-185
252	251	4.03426e-185
253	252	7.98331e-185
254	253	1.57893e-184
255	254	3.12109e-184
256	255	6.16608e-184
257	256	1.21752e-183
258	257	2.40271e-183
259	258	4.73903e-183
260	259	9.34198e-183
261	260	1.84056e-182
262	261	3.62429e-182
263	262	7.13275e-182
264	263	1.40298e-181
265	264	2.7581e-181
266	265	5.41912e-181
267	266	1.06417e-180
268	267	2.08858e-180
269	268	4.09689e-180
270	269	8.03192e-180
271	270	1.57379e-179
272	271	3.08201e-179
273	272	6.0323e-179
274	273	1.18003e-178
275	274	2.3071e-178
276	275	4.50817e-178
277	276	8.80432e-178
278	277	1.71851e-177
279	278	3.35252e-177
280	279	6.53659e-177
281	280	1.27378e-176
282	281	2.48082e-176
283	282	4.82904e-176
284	283	9.39479e-176
285	284	1.82673e-175
286	285	3.54996e-175
287	286	6.895e-175
288	287	1.33846e-174
289	288	2.59681e-174
290	289	5.03542e-174
291	290	9.75871e-174
292	291	1.89021e-173
293	292	3.65924e-173
294	293	7.07998e-173
295	294	1.3691e-172
296	295	2.64606e-172
297	296	5.11122e-172
298	297	9.86762e-172
299	298	1.90397e-171
300	299	3.67174e-171
301	300	7.07691e-171
302	301	1.36325e-170
303	302	2.62465e-170
304	303	5.05043e-170
305	304	9.71285e-170
306	305	1.86692e-169
307	306	3.58647e-169
308	307	6.88605e-169
309	308	1.3214e-168
310	309	2.53431e-168
311	310	4.85788e-168
312	311	9.3067e-168
313	312	1.78199e-167
314	313	3.41018e-167
315	314	6.52245e-167
316	315	1.24682e-166
317	316	2.38211e-166
318	317	4.54862e-166
319	318	8.68078e-166
320	319	1.65577e-165
321	320	3.15647e-165
322	321	6.01403e-165
323	322	1.14523e-164
324	323	2.17961e-164
325	324	4.14597e-164
326	325	7.882e-164
327	326	1.49764e-163
328	327	2.84407e-163
329	328	5.39803e-163
330	329	1.02398e-162
331	330	1.94137e-162
332	331	3.67865e-162
333	332	6.96673e-162
334	333	1.31865e-161
335	334	2.49456e-161
336	335	4.7165e-161
337	336	8.91264e-161
338	337	1.68327e-160
339	338	3.17734e-160
340	339	5.99426e-160
341	340	1.13023e-159
342	341	2.12992e-159
343	342	4.0116e-159
344	343	7.55154e-159
345	344	1.42074e-158
346	345	2.6715e-158
347	346	5.02061e-158
348	347	9.43018e-158
349	348	1.77029e-157
350	349	3.32148e-157
351	350	6.22844e-157
352	351	1.16732e-156
353	352	2.18655e-156
354	353	4.09347e-156
355	354	7.65924e-156
356	355	1.43232e-155
357	356	2.67706e-155
358	357	5.00077e-155
359	358	9.33635e-155
360	359	1.74212e-154
361	360	3.24894e-154
362	361	6.05573e-154
363	362	1.12811e-153
364	363	2.10039e-153
365	364	3.9085e-153
366	365	7.26909e-153
367	366	1.35118e-152
368	367	2.51019e-152
369	368	4.66081e-152
370	369	8.64925e-152
371	370	1.60419e-151
372	371	2.9737e-151
373	372	5.50932e-151
374	373	1.02014e-150
375	374	1.88793e-150
376	375	3.49198e-150
377	376	6.45533e-150
378	377	1.19269e-149
379	378	2.20241e-149
380	379	4.06471e-149
381	380	7.49762e-149
382	381	1.38222e-148
383	382	2.5468e-148
384	383	4.69e-148
385	384	8.63203e-148
386	385	1.58787e-147
387	386	2.91929e-147
388	387	5.36415e-147
389	388	9.85114e-147
390	389	1.80815e-146
391	390	3.31698e-146
392	391	6.08152e-146
393	392	1.11441e-145
394	393	2.04097e-145
395	394	3.73587e-145
396	395	6.83453e-145
397	396	1.24964e-144
398	397	2.28363e-144
399	398	4.17087e-144
400	399	7.61358e-144
401	400	1.38903e-143
402	401	2.53278e-143
403	402	4.61578e-143
404	403	8.40724e-143
405	404	1.53047e-142
406	405	2.78455e-142
407	406	5.06347e-142
408	407	9.20243e-142
409	408	1.67155e-141
410	409	3.03456e-141
411	410	5.50599e-141
412	411	9.98472e-141
413	412	1.80967e-140
414	413	3.2781e-140
415	414	5.93481e-140
416	415	1.07388e-139
417	416	1.94206e-139
418	417	3.5102e-139
419	418	6.34108e-139
420	419	1.14487e-138
421	420	2.0659e-138
422	421	3.72585e-138
423	422	6.71588e-138
424	423	1.20988e-137
425	424	2.17842e-137
426	425	3.92016e-137
427	426	7.05063e-137
428	427	1.2674e-136
429	428	2.27698e-136
430	429	4.08853e-136
431	430	7.3373e-136
432	431	1.31604e-135
433	432	2.35917e-135
434	433	4.22682e-135
435	434	7.56884e-135
436	435	1.35459e-134
437	436	2.42295e-134
438	437	4.33157e-134
439	438	7.7394e-134
440	439	1.38207e-133
441	440	2.46669e-133
442	441	4.40008e-133
443	442	7.84456e-133
444	443	1.39778e-132
445	444	2.48925e-132
446	445	4.43058e-132
447	446	7.88161e-132
448	447	1.4013e-131
449	448	2.49004e-131
450	449	4.42227e-131
451	450	7.84956e-131
452	451	1.39254e-130
453	452	2.46905e-130
454	453	4.37536e-130
455	454	7.74925e-130
456	455	1.37173e-129
457	456	2.42681e-129
458	457	4.29108e-129
459	458	7.58331e-129
460	459	1.33941e-128
461	460	2.36444e-128
462	461	4.17161e-128
463	462	7.35601e-128
464	463	1.29641e-127
465	464	2.28351e-127
466	465	4.02e-127
467	466	7.0731e-127
468	467	1.24381e-126
469	468	2.18606e-126
470	469	3.84e-126
471	470	6.74158e-126
472	471	1.18291e-125
473	472	2.07447e-125
474	473	3.63598e-125
475	474	6.36939e-125
476	475	1.11516e-124
477	476	1.95135e-124
478	477	3.41268e-124
479	478	5.96511e-124
480	479	1.04208e-123
481	480	1.81948e-123
482	481	3.17508e-123
483	482	5.53762e-123
484	483	9.6528e-123
485	484	1.68169e-122
486	485	2.92818e-122
487	486	5.0958e-122
488	487	8.86316e-122
489	488	1.54073e-121
490	489	2.67686e-121
491	490	4.64821e-121
492	491	8.06693e-121
493	492	1.39924e-120
494	493	2.4257e-120
495	494	4.20285e-120
496	495	7.278e-120
497	496	1.25963e-119
498	497	2.17888e-119
499	498	3.76692e-119
500	499	6.50879e-119
501	500	1.12403e-118
502	501	1.94005e-118
503	502	3.34666e-118
504	503	5.76996e-118
505	504	9.94248e-118
506	505	1.71229e-117
507	506	2.94729e-117
508	507	5.07025e-117
509	508	8.71761e-117
510	509	1.49805e-116
511	510	2.57287e-116
512	511	4.41642e-116
513	512	7.57678e-116
514	513	1.29915e-115
515	514	2.22637e-115
516	515	3.81326e-115
517	516	6.52764e-115
518	517	1.11681e-114
519	518	1.90968e-114
520	519	3.26367e-114
521	520	5.57458e-114
522	521	9.51655e-114
523	522	1.62371e-113
524	523	2.76885e-113
525	524	4.71902e-113
526	525	8.03833e-113
527	526	1.36849e-112
528	527	2.32851e-112
529	528	3.95983e-112
530	529	6.73033e-112
531	530	1.14329e-111
532	531	1.94107e-111
533	532	3.29371e-111
534	533	5.58587e-111
535	534	9.46801e-111
536	535	1.60394e-110
537	536	2.71568e-110
538	537	4.59547e-110
539	538	7.7722e-110
540	539	1.31377e-109
541	540	2.2195e-109
542	541	3.7476e-109
543	542	6.32431e-109
544	543	1.06668e-108
545	544	1.79811e-108
546	545	3.02943e-108
547	546	5.10114e-108
548	547	8.58488e-108
549	548	1.44399e-107
550	549	2.42747e-107
551	550	4.07854e-107
552	551	6.84886e-107
553	552	1.14946e-106
554	553	1.9281e-106
555	554	3.23242e-106
556	555	5.41611e-106
557	556	9.07002e-106
558	557	1.51807e-105
559	558	2.53942e-105
560	559	4.24561e-105
561	560	7.09426e-105
562	561	1.18477e-104
563	562	1.97754e-104
564	563	3.29896e-104
565	564	5.50035e-104
566	565	9.16568e-104
567	566	1.52651e-103
568	567	2.54096e-103
569	568	4.22725e-103
570	569	7.02875e-103
571	570	1.16805e-102
572	571	1.94001e-102
573	572	3.2204e-102
574	573	5.34289e-102
575	574	8.8594e-102
576	575	1.46823e-101
577	576	2.4319e-101
578	577	4.02586e-101
579	578	6.6609e-101
580	579	1.10146e-100
581	580	1.8204e-100
582	581	3.00694e-100
583	582	4.96416e-100
584	583	8.19082e-100
585	584	1.35074e-99
586	585	2.22626e-99
587	586	3.66727e-99
588	587	6.03768e-99
589	588	9.93482e-99
590	589	1.63385e-98
591	590	2.68549e-98
592	591	4.41162e-98
593	592	7.24325e-98
594	593	1.18859e-97
595	594	1.94935e-97
596	595	3.19528e-97
597	596	5.23469e-97
598	597	8.57105e-97
599	598	1.40262e-96
600	599	2.29406e-96
601	600	3.75001e-96
602	601	6.12664e-96
603	602	1.0004e-95
604	603	1.63262e-95
605	604	2.66293e-95
606	605	4.34105e-95
607	606	7.0728e-95
608	607	1.15173e-94
609	608	1.87443e-94
610	609	3.04896e-94
611	610	4.95672e-94
612	611	8.05376e-94
613	612	1.30787e-93
614	613	2.12272e-93
615	614	3.44335e-93
616	615	5.58254e-93
617	616	9.04574e-93
618	617	1.46493e-92
619	618	2.37112e-92
620	619	3.83574e-92
621	620	6.20166e-92
622	621	1.00214e-91
623	622	1.61848e-91
624	623	2.61247e-91
625	624	4.21459e-91
626	625	6.7955e-91
627	626	1.09509e-90
628	627	1.76375e-90
629	628	2.83915e-90
630	629	4.56772e-90
631	630	7.34468e-90
632	631	1.18034e-89
633	632	1.89585e-89
634	633	3.04342e-89
635	634	4.88294e-89
636	635	7.83001e-89
637	636	1.25489e-88
638	637	2.01006e-88
639	638	3.21791e-88
640	639	5.14875e-88
641	640	8.2336e-88
642	641	1.31595e-87
643	642	2.10209e-87
644	643	3.35602e-87
645	644	5.355e-87
646	645	8.53996e-87
647	646	1.36117e-86
648	647	2.16837e-86
649	648	3.45234e-86
650	649	5.49358e-86
651	650	8.73694e-86
652	651	1.38875e-85
653	652	2.20623e-85
654	653	3.50299e-85
655	654	5.55891e-85
656	655	8.81659e-85
657	656	1.39757e-84
658	657	2.21415e-84
659	658	3.50593e-84
660	659	5.54832e-84
661	660	8.77567e-84
662	661	1.38727e-83
663	662	2.19181e-83
664	663	3.46104e-83
665	664	5.46224e-83
666	665	8.61584e-83
667	666	1.35827e-82
668	667	2.14011e-82
669	668	3.37013e-82
670	669	5.30419e-82
671	670	8.34359e-82
672	671	1.31174e-81
673	672	2.06113e-81
674	673	3.23687e-81
675	674	5.08048e-81
676	675	7.96979e-81
677	676	1.24954e-80
678	677	1.95801e-80
679	678	3.06649e-80
680	679	4.79986e-80
681	680	7.50893e-80
682	681	1.17406e-79
683	682	1.83468e-79
684	683	2.86547e-79
685	684	4.47291e-79
686	685	6.97827e-79
687	686	1.08809e-78
688	687	1.69569e-78
689	688	2.64112e-78
690	689	4.11141e-78
691	690	6.39669e-78
692	691	9.94675e-78
693	692	1.54585e-77
694	693	2.40114e-77
695	694	3.72759e-77
696	695	5.78363e-77
697	696	8.96879e-77
698	697	1.39005e-76
699	698	2.15321e-76
700	699	3.33353e-76
701	700	5.15803e-76
702	701	7.97673e-76
703	702	1.2329e-75
704	703	1.90455e-75
705	704	2.94048e-75
706	705	4.53738e-75
707	706	6.99768e-75
708	707	1.07861e-74
709	708	1.66164e-74
710	709	2.55841e-74
711	710	3.93699e-74
712	711	6.05509e-74
713	712	9.30763e-74
714	713	1.42994e-73
715	714	2.19563e-73
716	715	3.36947e-73
717	716	5.16804e-73
718	717	7.9223e-73
719	718	1.21378e-72
720	719	1.85861e-72
721	720	2.84444e-72
722	721	4.3508e-72
723	722	6.65123e-72
724	723	1.01624e-71
725	724	1.55186e-71
726	725	2.36848e-71
727	726	3.61285e-71
728	727	5.50796e-71
729	728	8.39253e-71
730	729	1.27808e-70
731	730	1.94528e-70
732	731	2.95916e-70
733	732	4.49901e-70
734	733	6.83639e-70
735	734	1.03824e-69
736	735	1.57591e-69
737	736	2.3907e-69
738	737	3.62478e-69
739	738	5.49286e-69
740	739	8.31913e-69
741	740	1.25927e-68
742	741	1.90511e-68
743	742	2.88061e-68
744	743	4.3532e-68
745	744	6.575e-68
746	745	9.9253e-68
747	746	1.49745e-67
748	747	2.258e-67
749	748	3.40296e-67
750	749	5.12568e-67
751	750	7.71626e-67
752	751	1.16098e-66
753	752	1.74583e-66
754	753	2.62387e-66
755	754	3.94135e-66
756	755	5.91709e-66
757	756	8.87836e-66
758	757	1.33143e-65
759	758	1.99557e-65
760	759	2.98935e-65
761	760	4.47556e-65
762	761	6.69699e-65
763	762	1.00155e-64
764	763	1.49703e-64
765	764	2.23638e-64
766	765	3.33906e-64
767	766	4.9827e-64
768	767	7.43132e-64
769	768	1.10772e-63
770	769	1.65026e-63
771	770	2.4572e-63
772	771	3.65668e-63
773	772	5.43872e-63
774	773	8.08476e-63
775	774	1.20116e-62
776	775	1.78358e-62
777	776	2.64696e-62
778	777	3.92613e-62
779	778	5.82027e-62
780	779	8.62348e-62
781	780	1.27698e-61
782	781	1.88993e-61
783	782	2.79557e-61
784	783	4.13292e-61
785	784	6.10667e-61
786	785	9.01806e-61
787	786	1.33102e-60
788	787	1.96343e-60
789	788	2.89474e-60
790	789	4.26544e-60
791	790	6.28174e-60
792	791	9.24609e-60
793	792	1.36018e-59
794	793	1.99986e-59
795	794	2.93874e-59
796	795	4.31604e-59
797	796	6.33535e-59
798	797	9.29433e-59
799	798	1.36278e-58
800	799	1.99709e-58
801	800	2.92502e-58
802	801	4.28175e-58
803	802	6.26435e-58
804	803	9.15994e-58
805	804	1.33866e-57
806	805	1.95528e-57
807	806	2.85437e-57
808	807	4.16459e-57
809	808	6.0729e-57
810	809	8.85078e-57
811	810	1.28922e-56
812	811	1.87688e-56
813	812	2.73091e-56
814	813	3.97135e-56
815	814	5.77206e-56
816	815	8.38466e-56
817	816	1.21731e-55
818	817	1.76636e-55
819	818	2.56164e-55
820	819	3.71295e-55
821	820	5.37874e-55
822	821	7.78761e-55
823	822	1.12691e-54
824	823	1.62981e-54
825	824	2.35583e-54
826	825	3.40341e-54
827	826	4.91411e-54
828	827	7.09149e-54
829	828	1.0228e-53
830	829	1.47437e-53
831	830	2.12415e-53
832	831	3.05861e-53
833	832	4.40173e-53
834	833	6.33119e-53
835	834	9.10141e-53
836	835	1.30766e-52
837	836	1.87776e-52
838	837	2.69493e-52
839	838	3.8656e-52
840	839	5.54177e-52
841	840	7.94037e-52
842	841	1.13709e-51
843	842	1.62746e-51
844	843	2.32802e-51
845	844	3.32832e-51
846	845	4.75582e-51
847	846	6.79183e-51
848	847	9.69416e-51
849	848	1.38291e-50
850	849	1.9717e-50
851	850	2.80963e-50
852	851	4.00145e-50
853	852	5.69572e-50
854	853	8.1029e-50
855	854	1.15211e-49
856	855	1.63723e-49
857	856	2.32534e-49
858	857	3.30084e-49
859	858	4.683e-49
860	859	6.64027e-49
861	860	9.4104e-49
862	861	1.33288e-48
863	862	1.88685e-48
864	863	2.6696e-48
865	864	3.77498e-48
866	865	5.33513e-48
867	866	7.53593e-48
868	867	1.06387e-47
869	868	1.50109e-47
870	869	2.11681e-47
871	870	2.98346e-47
872	871	4.20261e-47
873	872	5.91672e-47
874	873	8.32536e-47
875	874	1.17081e-46
876	875	1.64563e-46
877	876	2.31175e-46
878	877	3.2457e-46
879	878	4.55448e-46
880	879	6.38749e-46
881	880	8.95331e-46
882	881	1.25429e-45
883	882	1.7562e-45
884	883	2.45761e-45
885	884	3.43726e-45
886	885	4.80477e-45
887	886	6.71266e-45
888	887	9.373e-45
889	888	1.30805e-44
890	889	1.82445e-44
891	890	2.54331e-44
892	891	3.54347e-44
893	892	4.93425e-44
894	893	6.86711e-44
895	894	9.55187e-44
896	895	1.3279e-43
897	896	1.84502e-43
898	897	2.56213e-43
899	898	3.556e-43
900	899	4.93269e-43
901	900	6.8386e-43
902	901	9.47572e-43
903	902	1.31226e-42
904	903	1.8163e-42
905	904	2.51256e-42
906	905	3.47382e-42
907	906	4.80021e-42
908	907	6.62941e-42
909	908	9.15062e-42
910	909	1.26237e-41
911	910	1.74055e-41
912	911	2.39854e-41
913	912	3.30346e-41
914	913	4.54728e-41
915	914	6.256e-41
916	915	8.60208e-41
917	916	1.18215e-40
918	917	1.62368e-40
919	918	2.2289e-40
920	919	3.05805e-40
921	920	4.19332e-40
922	921	5.7469e-40
923	922	7.87174e-40
924	923	1.07763e-39
925	924	1.47445e-39
926	925	2.01628e-39
927	926	2.75571e-39
928	927	3.76425e-39
929	928	5.13907e-39
930	929	7.01217e-39
931	930	9.56272e-39
932	931	1.30338e-38
933	932	1.77551e-38
934	933	2.41734e-38
935	934	3.28937e-38
936	935	4.47353e-38
937	936	6.08063e-38
938	937	8.26053e-38
939	938	1.12158e-37
940	939	1.52199e-37
941	940	2.06422e-37
942	941	2.7981e-37
943	942	3.79079e-37
944	943	5.13285e-37
945	944	6.94623e-37
946	945	9.3951e-37
947	946	1.27003e-36
948	947	1.71589e-36
949	948	2.317e-36
950	949	3.12697e-36
951	950	4.21778e-36
952	951	5.68598e-36
953	952	7.66104e-36
954	953	1.03165e-35
955	954	1.38847e-35
956	955	1.86769e-35
957	956	2.51092e-35
958	957	3.37383e-35
959	958	4.5308e-35
960	959	6.08119e-35
961	960	8.15761e-35
962	961	1.0937e-34
963	962	1.46554e-34
964	963	1.96271e-34
965	964	2.6271e-34
966	965	3.51447e-34
967	966	4.69898e-34
968	967	6.27927e-34
969	968	8.38641e-34
970	969	1.11945e-33
971	970	1.49346e-33
972	971	1.99134e-33
973	972	2.65374e-33
974	973	3.53454e-33
975	974	4.7051e-33
976	975	6.25989e-33
977	976	8.32388e-33
978	977	1.10623e-32
979	978	1.46936e-32
980	979	1.95062e-32
981	980	2.58808e-32
982	981	3.43197e-32
983	982	4.54854e-32
984	983	6.02507e-32
985	984	7.97651e-32
986	985	1.05542e-31
987	986	1.39573e-31
988	987	1.84474e-31
989	988	2.43687e-31
990	989	3.2173e-31
991	990	4.24534e-31
992	991	5.59879e-31
993	992	7.37968e-31
994	993	9.72171e-31
995	994	1.28e-30
996	995	1.68437e-30
997	996	2.21527e-30
998	997	2.91191e-30
999	998	3.82551e-30
1000	999	5.02301e-30
1001	1000	6.59173e-30
1002	1001	8.64563e-30
1003	1002	1.13333e-29
1004	1003	1.48482e-29
1005	1004	1.94427e-29
1006	1005	2.54448e-29
1007	1006	3.32816e-29
1008	1007	4.35082e-29
1009	1008	5.68458e-29
1010	1009	7.42314e-29
1011	1010	9.68809e-29
1012	1011	1.26372e-28
1013	1012	1.6475e-28
1014	1013	2.14664e-28
1015	1014	2.79548e-28
1016	1015	3.63844e-28
1017	1016	4.73298e-28
1018	1017	6.15341e-28
1019	1018	7.99574e-28
1020	1019	1.0384e-27
1021	1020	1.34781e-27
1022	1021	1.74846e-27
1023	1022	2.26697e-27
1024	1023	2.93762e-27
1025	1024	3.80459e-27
1026	1025	4.92472e-27
1027	1026	6.37113e-27
1028	1027	8.23784e-27
1029	1028	1.06456e-26
1030	1029	1.37496e-26
1031	1030	1.77489e-26
1032	1031	2.28989e-26
1033	1032	2.9527e-26
1034	1033	3.80526e-26
1035	1034	4.9013e-26
1036	1035	6.30958e-26
1037	1036	8.11803e-26
1038	1037	1.04391e-25
1039	1038	1.34164e-25
1040	1039	1.72334e-25
1041	1040	2.21242e-25
1042	1041	2.83873e-25
1043	1042	3.64036e-25
1044	1043	4.66578e-25
1045	1044	5.97678e-25
1046	1045	7.65193e-25
1047	1046	9.79121e-25
1048	1047	1.25217e-24
1049	1048	1.60049e-24
1050	1049	2.04457e-24
1051	1050	2.61044e-24
1052	1051	3.33109e-24
1053	1052	4.24836e-24
1054	1053	5.41523e-24
1055	1054	6.89881e-24
1056	1055	8.78402e-24
1057	1056	1.11783e-23
1058	1057	1.42173e-23
1059	1058	1.80726e-23
1060	1059	2.29607e-23
1061	1060	2.91549e-23
1062	1061	3.69999e-23
1063	1062	4.69299e-23
1064	1063	5.94923e-23
1065	1064	7.53761e-23
1066	1065	9.54483e-23
1067	1066	1.20799e-22
1068	1067	1.52799e-22
1069	1068	1.9317e-22
1070	1069	2.44073e-22
1071	1070	3.08221e-22
1072	1071	3.89014e-22
1073	1072	4.90717e-22
1074	1073	6.18667e-22
1075	1074	7.79552e-22
1076	1075	9.81736e-22
1077	1076	1.23568e-21
1078	1077	1.55445e-21
1079	1078	1.95439e-21
1080	1079	2.45588e-21
1081	1080	3.08436e-21
1082	1081	3.87154e-21
1083	1082	4.85695e-21
1084	1083	6.08983e-21
1085	1084	7.63147e-21
1086	1085	9.55813e-21
1087	1086	1.19646e-20
1088	1087	1.49688e-20
1089	1088	1.8717e-20
1090	1089	2.33909e-20
1091	1090	2.92159e-20
1092	1091	3.64715e-20
1093	1092	4.55039e-20
1094	1093	5.67421e-20
1095	1094	7.0717e-20
1096	1095	8.80853e-20
1097	1096	1.09659e-19
1098	1097	1.36442e-19
1099	1098	1.69673e-19
1100	1099	2.10881e-19
1101	1100	2.61954e-19
1102	1101	3.25218e-19
1103	1102	4.03539e-19
1104	1103	5.00446e-19
1105	1104	6.20284e-19
1106	1105	7.68397e-19
1107	1106	9.51354e-19
1108	1107	1.17723e-18
1109	1108	1.45593e-18
1110	1109	1.79962e-18
1111	1110	2.22323e-18
1112	1111	2.74504e-18
1113	1112	3.38746e-18
1114	1113	4.17793e-18
1115	1114	5.15003e-18
1116	1115	6.34483e-18
1117	1116	7.81253e-18
1118	1117	9.61446e-18
1119	1118	1.18255e-17
1120	1119	1.4537e-17
1121	1120	1.78605e-17
1122	1121	2.19318e-17
1123	1122	2.69162e-17
1124	1123	3.30154e-17
1125	1124	4.04744e-17
1126	1125	4.95914e-17
1127	1126	6.07286e-17
1128	1127	7.43262e-17
1129	1128	9.09184e-17
1130	1129	1.11154e-16
1131	1130	1.35818e-16
1132	1131	1.65864e-16
1133	1132	2.02445e-16
1134	1133	2.46959e-16
1135	1134	3.01095e-16
1136	1135	3.66897e-16
1137	1136	4.46834e-16
1138	1137	5.43889e-16
1139	1138	6.61661e-16
1140	1139	8.04493e-16
1141	1140	9.77621e-16
1142	1141	1.18735e-15
1143	1142	1.44129e-15
1144	1143	1.74857e-15
1145	1144	2.12021e-15
1146	1145	2.56942e-15
1147	1146	3.11209e-15
1148	1147	3.7673e-15
1149	1148	4.55797e-15
1150	1149	5.51154e-15
1151	1150	6.66095e-15
1152	1151	8.04565e-15
1153	1152	9.71288e-15
1154	1153	1.17191e-14
1155	1154	1.41321e-14
1156	1155	1.70324e-14
1157	1156	2.05168e-14
1158	1157	2.47003e-14
1159	1158	2.97207e-14
1160	1159	3.57417e-14
1161	1160	4.2959e-14
1162	1161	5.16053e-14
1163	1162	6.19578e-14
1164	1163	7.43463e-14
1165	1164	8.91629e-14
1166	1165	1.06874e-13
1167	1166	1.28032e-13
1168	1167	1.53295e-13
1169	1168	1.83442e-13
1170	1169	2.19397e-13
1171	1170	2.62255e-13
1172	1171	3.13314e-13
1173	1172	3.74108e-13
1174	1173	4.46452e-13
1175	1174	5.32494e-13
1176	1175	6.3477e-13
1177	1176	7.56274e-13
1178	1177	9.00541e-13
1179	1178	1.07174e-12
1180	1179	1.27479e-12
1181	1180	1.51547e-12
1182	1181	1.8006e-12
1183	1182	2.1382e-12
1184	1183	2.53771e-12
1185	1184	3.01021e-12
1186	1185	3.56873e-12
1187	1186	4.22856e-12
1188	1187	5.00763e-12
1189	1188	5.92697e-12
1190	1189	7.01125e-12
1191	1190	8.28934e-12
1192	1191	9.79503e-12
1193	1192	1.15679e-11
1194	1193	1.36541e-11
1195	1194	1.61076e-11
1196	1195	1.89917e-11
1197	1196	2.23798e-11
1198	1197	2.6358e-11
1199	1198	3.10262e-11
1200	1199	3.65011e-11
1201	1200	4.29186e-11
1202	1201	5.04367e-11
1203	1202	5.92392e-11
1204	1203	6.95397e-11
1205	1204	8.15865e-11
1206	1205	9.56677e-11
1207	1206	1.12118e-10
1208	1207	1.31324e-10
1209	1208	1.53736e-10
1210	1209	1.79874e-10
1211	1210	2.10341e-10
1212	1211	2.45833e-10
1213	1212	2.87155e-10
1214	1213	3.3524e-10
1215	1214	3.91162e-10
1216	1215	4.56162e-10
1217	1216	5.31671e-10
1218	1217	6.19339e-10
1219	1218	7.21066e-10
1220	1219	8.39041e-10
1221	1220	9.75782e-10
1222	1221	1.13419e-09
1223	1222	1.31758e-09
1224	1223	1.52979e-09
1225	1224	1.7752e-09
1226	1225	2.05885e-09
1227	1226	2.38651e-09
1228	1227	2.7648e-09
1229	1228	3.2013e-09
1230	1229	3.70467e-09
1231	1230	4.28484e-09
1232	1231	4.95314e-09
1233	1232	5.72254e-09
1234	1233	6.60783e-09
1235	1234	7.62587e-09
1236	1235	8.79594e-09
1237	1236	1.014e-08
1238	1237	1.16829e-08
1239	1238	1.34533e-08
1240	1239	1.54835e-08
1241	1240	1.78102e-08
1242	1241	2.04753e-08
1243	1242	2.35263e-08
1244	1243	2.7017e-08
1245	1244	3.10087e-08
1246	1245	3.55706e-08
1247	1246	4.07813e-08
1248	1247	4.67296e-08
1249	1248	5.35161e-08
1250	1249	6.12545e-08
1251	1250	7.00734e-08
1252	1251	8.0118e-08
1253	1252	9.15522e-08
1254	1253	1.04561e-07
1255	1254	1.19352e-07
1256	1255	1.36161e-07
1257	1256	1.55252e-07
1258	1257	1.76923e-07
1259	1258	2.01507e-07
1260	1259	2.29382e-07
1261	1260	2.6097e-07
1262	1261	2.96745e-07
1263	1262	3.37238e-07
1264	1263	3.83047e-07
1265	1264	4.34839e-07
1266	1265	4.93363e-07
1267	1266	5.59456e-07
1268	1267	6.34056e-07
1269	1268	7.18208e-07
1270	1269	8.13082e-07
1271	1270	9.19984e-07
1272	1271	1.04037e-06
1273	1272	1.17586e-06
1274	1273	1.32827e-06
1275	1274	1.49961e-06
1276	1275	1.69212e-06
1277	1276	1.9083e-06
1278	1277	2.15091e-06
1279	1278	2.42304e-06
1280	1279	2.7281e-06
1281	1280	3.06988e-06
1282	1281	3.45258e-06
1283	1282	3.88086e-06
1284	1283	4.35987e-06
1285	1284	4.89531e-06
1286	1285	5.4935e-06
1287	1286	6.16139e-06
1288	1287	6.9067e-06
1289	1288	7.73791e-06
1290	1289	8.6644e-06
1291	1290	9.69649e-06
1292	1291	1.08456e-05
1293	1292	1.21242e-05
1294	1293	1.3546e-05
1295	1294	1.51264e-05
1296	1295	1.68818e-05
1297	1296	1.88306e-05
1298	1297	2.09928e-05
1299	1298	2.33904e-05
1300	1299	2.60476e-05
1301	1300	2.89908e-05
1302	1301	3.22487e-05
1303	1302	3.58531e-05
1304	1303	3.98385e-05
1305	1304	4.42426e-05
1306	1305	4.91065e-05
1307	1306	5.44753e-05
1308	1307	6.03979e-05
1309	1308	6.69276e-05
1310	1309	7.41225e-05
1311	1310	8.20459e-05
1312	1311	9.07663e-05
1313	1312	0.000100359
1314	1313	0.000110904
1315	1314	0.000122489
1316	1315	0.000135211
1317	1316	0.000149172
1318	1317	0.000164485
1319	1318	0.000181269
1320	1319	0.000199657
1321	1320	0.000219789
1322	1321	0.000241818
1323	1322	0.000265909
1324	1323	0.00029224
1325	1324	0.000321002
1326	1325	0.000352401
1327	1326	0.000386659
1328	1327	0.000424014
1329	1328	0.000464723
1330	1329	0.000509061
1331	1330	0.000557323
1332	1331	0.000609825
1333	1332	0.000666907
1334	1333	0.000728931
1335	1334	0.000796287
1336	1335	0.000869389
1337	1336	0.000948681
1338	1337	0.00103464
1339	1338	0.00112776
1340	1339	0.00122859
1341	1340	0.0013377
1342	1341	0.0014557
1343	1342	0.00158325
1344	1343	0.00172102
1345	1344	0.00186975
1346	1345	0.00203022
1347	1346	0.00220325
1348	1347	0.00238972
1349	1348	0.00259055
1350	1349	0.00280671
1351	1350	0.00303924
1352	1351	0.00328922
1353	1352	0.00355782
1354	1353	0.00384623
1355	1354	0.00415574
1356	1355	0.0044877
1357	1356	0.00484351
1358	1357	0.00522466
1359	1358	0.00563271
1360	1359	0.0060693
1361	1360	0.00653614
1362	1361	0.00703502
1363	1362	0.00756782
1364	1363	0.0081365
1365	1364	0.00874312
1366	1365	0.0093898
1367	1366	0.0100788
1368	1367	0.0108124
1369	1368	0.011593
1370	1369	0.0124232
1371	1370	0.0133055
1372	1371	0.0142426
1373	1372	0.0152374
1374	1373	0.0162927
1375	1374	0.0174115
1376	1375	0.0185969
1377	1376	0.0198522
1378	1377	0.0211805
1379	1378	0.0225853
1380	1379	0.0240701
1381	1380	0.0256384
1382	1381	0.0272938
1383	1382	0.0290403
1384	1383	0.0308815
1385	1384	0.0328214
1386	1385	0.034864
1387	1386	0.0370135
1388	1387	0.0392738
1389	1388	0.0416494
1390	1389	0.0441443
1391	1390	0.0467631
1392	1391	0.04951
1393	1392	0.0523894
1394	1393	0.0554059
1395	1394	0.058564
1396	1395	0.061868
1397	1396	0.0653226
1398	1397	0.0689322
1399	1398	0.0727013
1400	1399	0.0766345
1401	1400	0.080736
1402	1401	0.0850104
1403	1402	0.089462
1404	1403	0.094095
1405	1404	0.0989135
1406	1405	0.103922
1407	1406	0.109124
1408	1407	0.114523
1409	1408	0.120124
1410	1409	0.125929
1411	1410	0.131942
1412	1411	0.138167
1413	1412	0.144606
1414	1413	0.151262
1415	1414	0.158137
1416	1415	0.165234
1417	1416	0.172555
1418	1417	0.180101
1419	1418	0.187874
1420	1419	0.195875
1421	1420	0.204104
1422	1421	0.212563
1423	1422	0.22125
1424	1423	0.230167
1425	1424	0.239311
1426	1425	0.248681
1427	1426	0.258277
1428	1427	0.268096
1429	1428	0.278135
1430	1429	0.288392
1431	1430	0.298863
1432	1431	0.309544
1433	1432	0.320431
1434	1433	0.331519
1435	1434	0.342802
1436	1435	0.354274
1437	1436	0.36593
1438	1437	0.377761
1439	1438	0.389761
1440	1439	0.401921
1441	1440	0.414233
1442	1441	0.426688
1443	1442	0.439276
1444	1443	0.451987
1445	1444	0.464811
1446	1445	0.477736
1447	1446	0.490751
1448	1447	0.503844
1449	1448	0.517002
1450	1449	0.530212
1451	1450	0.543462
1452	1451	0.556737
1453	1452	0.570023
1454	1453	0.583305
1455	1454	0.59657
1456	1455	0.609801
1457	1456	0.622983
1458	1457	0.636101
1459	1458	0.649139
1460	1459	0.66208
1461	1460	0.674909
1462	1461	0.687608
1463	1462	0.700162
1464	1463	0.712554
1465	1464	0.724767
1466	1465	0.736784
1467	1466	0.74859
1468	1467	0.760167
1469	1468	0.771499
1470	1469	0.782571
1471	1470	0.793365
1472	1471	0.803867
1473	1472	0.814061
1474	1473	0.823932
1475	1474	0.833464
1476	1475	0.842644
1477	1476	0.851458
1478	1477	0.859891
1479	1478	0.867931
1480	1479	0.875565
1481	1480	0.882782
1482	1481	0.889569
1483	1482	0.895916
1484	1483	0.901814
1485	1484	0.907252
1486	1485	0.912221
1487	1486	0.916715
1488	1487	0.920724
1489	1488	0.924244
1490	1489	0.927268
1491	1490	0.929791
1492	1491	0.931809
1493	1492	0.933318
1494	1493	0.934317
1495	1494	0.934804
1496	1495	0.934777	0.934804
1497	1496	0.934237
1498	1497	0.933185
1499	1498	0.931623
1500	1499	0.929552
1501	1500	0.926977
1502	1501	0.923902
1503	1502	0.920331
1504	1503	0.916271
1505	1504	0.911728
1506	1505	0.906709
1507	1506	0.901223
1508	1507	0.895279
1509	1508	0.888885
1510	1509	0.882053
1511	1510	0.874792
1512	1511	0.867115
1513	1512	0.859034
1514	1513	0.850561
1515	1514	0.841709
1516	1515	0.832491
1517	1516	0.822923
1518	1517	0.813018
1519	1518	0.802792
1520	1519	0.792259
1521	1520	0.781435
1522	1521	0.770335
1523	1522	0.758977
1524	1523	0.747375
1525	1524	0.735547
1526	1525	0.723508
1527	1526	0.711276
1528	1527	0.698867
1529	1528	0.686297
1530	1529	0.673584
1531	1530	0.660743
1532	1531	0.647791
1533	1532	0.634744
1534	1533	0.621618
1535	1534	0.60843
1536	1535	0.595195
1537	1536	0.581928
1538	1537	0.568644
1539	1538	0.555359
1540	1539	0.542086
1541	1540	0.52884
1542	1541	0.515634
1543	1542	0.502482
1544	1543	0.489397
1545	1544	0.476391
1546	1545	0.463476
1547	1546	0.450663
1548	1547	0.437964
1549	1548	0.425389
1550	1549	0.412949
1551	1550	0.400652
1552	1551	0.388508
1553	1552	0.376526
1554	1553	0.364712
1555	1554	0.353075
1556	1555	0.341622
1557	1556	0.330359
1558	1557	0.319292
1559	1558	0.308427
1560	1559	0.297767
1561	1560	0.287318
1562	1561	0.277084
1563	1562	0.267067
1564	1563	0.257271
1565	1564	0.247699
1566	1565	0.238351
1567	1566	0.229231
1568	1567	0.220338
1569	1568	0.211675
1570	1569	0.20324
1571	1570	0.195034
1572	1571	0.187057
1573	1572	0.179307
1574	1573	0.171785
1575	1574	0.164487
1576	1575	0.157413
1577	1576	0.150561
1578	1577	0.143928
1579	1578	0.137511
1580	1579	0.131309
1581	1580	0.125317
1582	1581	0.119533
1583	1582	0.113954
1584	1583	0.108575
1585	1584	0.103393
1586	1585	0.0984049
1587	1586	0.0936058
1588	1587	0.0889918
1589	1588	0.0845588
1590	1589	0.0803025
1591	1590	0.0762187
1592	1591	0.0723027
1593	1592	0.0685504
1594	1593	0.0649571
1595	1594	0.0615183
1596	1595	0.0582296
1597	1596	0.0550865
1598	1597	0.0520844
1599	1598	0.0492189
1600	1599	0.0464855
1601	1600	0.0438798
1602	1601	0.0413974
1603	1602	0.039034
1604	1603	0.0367854
1605	1604	0.0346472
1606	1605	0.0326154
1607	1606	0.0306859
1608	1607	0.0288547
1609	1608	0.0271179
1610	1609	0.0254717
1611	1610	0.0239122
1612	1611	0.0224359
1613	1612	0.0210392
1614	1613	0.0197186
1615	1614	0.0184707
1616	1615	0.0172924
1617	1616	0.0161803
1618	1617	0.0151314
1619	1618	0.0141427
1620	1619	0.0132114
1621	1620	0.0123347
1622	1621	0.0115098
1623	1622	0.0107341
1624	1623	0.0100053
1625	1624	0.00932078
1626	1625	0.00867836
1627	1626	0.00807577
1628	1627	0.00751091
1629	1628	0.00698171
1630	1629	0.00648624
1631	1630	0.00602263
1632	1631	0.00558908
1633	1632	0.00518389
1634	1633	0.00480544
1635	1634	0.00445217
1636	1635	0.00412261
1637	1636	0.00381535
1638	1637	0.00352905
1639	1638	0.00326244
1640	1639	0.00301432
1641	1640	0.00278354
1642	1641	0.00256901
1643	1642	0.00236972
1644	1643	0.00218469
1645	1644	0.002013
1646	1645	0.00185379
1647	1646	0.00170623
1648	1647	0.00156955
1649	1648	0.00144303
1650	1649	0.00132598
1651	1650	0.00121776
1652	1651	0.00111775
1653	1652	0.00102539
1654	1653	0.000940153
1655	1654	0.000861525
1656	1655	0.000789039
1657	1656	0.000722255
1658	1657	0.000660761
1659	1658	0.000604171
1660	1659	0.000552124
1661	1660	0.000504284
1662	1661	0.000460336
1663	1662	0.000419987
1664	1663	0.000382965
1665	1664	0.000349014
1666	1665	0.000317899
1667	1666	0.000289399
1668	1667	0.000263309
1669	1668	0.00023944
1670	1669	0.000217615
1671	1670	0.00019767
1672	1671	0.000179456
1673	1672	0.00016283
1674	1673	0.000147663
1675	1674	0.000133835
1676	1675	0.000121236
1677	1676	0.000109763
1678	1677	9.93205e-05
1679	1678	8.98224e-05
1680	1679	8.1188e-05
1681	1680	7.33433e-05
1682	1681	6.62202e-05
1683	1682	5.97561e-05
1684	1683	5.38934e-05
1685	1684	4.85792e-05
1686	1685	4.3765e-05
1687	1686	3.94062e-05
1688	1687	3.54621e-05
1689	1688	3.18952e-05
1690	1689	2.86713e-05
1691	1690	2.57591e-05
1692	1691	2.31301e-05
1693	1692	2.07579e-05
1694	1693	1.86188e-05
1695	1694	1.6691e-05
1696	1695	1.49546e-05
1697	1696	1.33914e-05
1698	1697	1.19851e-05
1699	1698	1.07206e-05
1700	1699	9.58418e-06
1701	1700	8.56355e-06
1702	1701	7.64741e-06
1703	1702	6.82553e-06
1704	1703	6.08864e-06
1705	1704	5.42832e-06
1706	1705	4.83696e-06
1707	1706	4.30765e-06
1708	1707	3.83416e-06
1709	1708	3.41084e-06
1710	1709	3.03259e-06
1711	1710	2.69481e-06
1712	1711	2.39334e-06
1713	1712	2.12443e-06
1714	1713	1.88469e-06
1715	1714	1.67109e-06
1716	1715	1.48089e-06
1717	1716	1.31161e-06
1718	1717	1.16105e-06
1719	1718	1.02721e-06
1720	1719	9.08292e-07
1721	1720	8.02703e-07
1722	1721	7.09e-07
1723	1722	6.25891e-07
1724	1723	5.52221e-07
1725	1724	4.86954e-07
1726	1725	4.29166e-07
1727	1726	3.78028e-07
1728	1727	3.32801e-07
1729	1728	2.92823e-07
1730	1729	2.57507e-07
1731	1730	2.26326e-07
1732	1731	1.98811e-07
1733	1732	1.74545e-07
1734	1733	1.53157e-07
1735	1734	1.34316e-07
1736	1735	1.17728e-07
1737	1736	1.03132e-07
1738	1737	9.02961e-08
1739	1738	7.90143e-08
1740	1739	6.91041e-08
1741	1740	6.04038e-08
1742	1741	5.27698e-08
1743	1742	4.60753e-08
1744	1743	4.0208e-08
1745	1744	3.50686e-08
1746	1745	3.05693e-08
1747	1746	2.66327e-08
1748	1747	2.31903e-08
1749	1748	2.01817e-08
1750	1749	1.75538e-08
1751	1750	1.52597e-08
1752	1751	1.32581e-08
1753	1752	1.15128e-08
1754	1753	9.99173e-09
1755	1754	8.66686e-09
1756	1755	7.51354e-09
1757	1756	6.51011e-09
1758	1757	5.6376e-09
1759	1758	4.87935e-09
1760	1759	4.22076e-09
1761	1760	3.64906e-09
1762	1761	3.15306e-09
1763	1762	2.72299e-09
1764	1763	2.35028e-09
1765	1764	2.02748e-09
1766	1765	1.74805e-09
1767	1766	1.50631e-09
1768	1767	1.29728e-09
1769	1768	1.11665e-09
1770	1769	9.60642e-10
1771	1770	8.25975e-10
1772	1771	7.09796e-10
1773	1772	6.09624e-10
1774	1773	5.23302e-10
1775	1774	4.48956e-10
1776	1775	3.84961e-10
1777	1776	3.29907e-10
1778	1777	2.82571e-10
1779	1778	2.41894e-10
1780	1779	2.06959e-10
1781	1780	1.76972e-10
1782	1781	1.51247e-10
1783	1782	1.29191e-10
1784	1783	1.1029e-10
1785	1784	9.41029e-11
1786	1785	8.02474e-11
1787	1786	6.83944e-11
1788	1787	5.82602e-11
1789	1788	4.96004e-11
1790	1789	4.22045e-11
1791	1790	3.58918e-11
1792	1791	3.05065e-11
1793	1792	2.5915e-11
1794	1793	2.20025e-11
1795	1794	1.86704e-11
1796	1795	1.58342e-11
1797	1796	1.34215e-11
1798	1797	1.13702e-11
1799	1798	9.62712e-12
1800	1799	8.14678e-12
1801	1800	6.89028e-12
1802	1801	5.82438e-12
1803	1802	4.92066e-12
1804	1803	4.15489e-12
1805	1804	3.50636e-12
1806	1805	2.95743e-12
1807	1806	2.49307e-12
1808	1807	2.10047e-12
1809	1808	1.76872e-12
1810	1809	1.48855e-12
1811	1810	1.25208e-12
1812	1811	1.05259e-12
1813	1812	8.84399e-13
1814	1813	7.42675e-13
1815	1814	6.2332e-13
1816	1815	5.2286e-13
1817	1816	4.38349e-13
1818	1817	3.67297e-13
1819	1818	3.07592e-13
1820	1819	2.57452e-13
1821	1820	2.15366e-13
1822	1821	1.80061e-13
1823	1822	1.50461e-13
1824	1823	1.25658e-13
1825	1824	1.04886e-13
1826	1825	8.74998e-14
1827	1826	7.29554e-14
1828	1827	6.07952e-14
1829	1828	5.06341e-14
1830	1829	4.21481e-14
1831	1830	3.50651e-14
1832	1831	2.91563e-14
1833	1832	2.423e-14
1834	1833	2.01249e-14
1835	1834	1.67062e-14
1836	1835	1.38606e-14
1837	1836	1.14933e-14
1838	1837	9.52519e-15
1839	1838	7.88974e-15
1840	1839	6.5315e-15
1841	1840	5.40412e-15
1842	1841	4.46887e-15
1843	1842	3.69346e-15
1844	1843	3.05091e-15
1845	1844	2.51876e-15
1846	1845	2.07829e-15
1847	1846	1.71391e-15
1848	1847	1.41263e-15
1849	1848	1.16368e-15
1850	1849	9.58075e-16
1851	1850	7.88363e-16
1852	1851	6.48358e-16
1853	1852	5.32924e-16
1854	1853	4.37801e-16
1855	1854	3.59459e-16
1856	1855	2.94974e-16
1857	1856	2.41925e-16
1858	1857	1.98307e-16
1859	1858	1.62464e-16
1860	1859	1.33026e-16
1861	1860	1.08863e-16
1862	1861	8.90397e-17
1863	1862	7.27862e-17
1864	1863	5.9467e-17
1865	1864	4.85584e-17
1866	1865	3.96291e-17
1867	1866	3.2324e-17
1868	1867	2.63511e-17
1869	1868	2.147e-17
1870	1869	1.74835e-17
1871	1870	1.42294e-17
1872	1871	1.15746e-17
1873	1872	9.4099e-18
1874	1873	7.64587e-18
1875	1874	6.20913e-18
1876	1875	5.03959e-18
1877	1876	4.0881e-18
1878	1877	3.31444e-18
1879	1878	2.68571e-18
1880	1879	2.17506e-18
1881	1880	1.76053e-18
1882	1881	1.42422e-18
1883	1882	1.15152e-18
1884	1883	9.3053e-19
1885	1884	7.51534e-19
1886	1885	6.06637e-19
1887	1886	4.89408e-19
1888	1887	3.94615e-19
1889	1888	3.18008e-19
1890	1889	2.56133e-19
1891	1890	2.06183e-19
1892	1891	1.65883e-19
1893	1892	1.33387e-19
1894	1893	1.07198e-19
1895	1894	8.61032e-20
1896	1895	6.91217e-20
1897	1896	5.54589e-20
1898	1897	4.44723e-20
1899	1898	3.56426e-20
1900	1899	2.85503e-20
1901	1900	2.28567e-20
1902	1901	1.82885e-20
1903	1902	1.46253e-20
1904	1903	1.16894e-20
1905	1904	9.33773e-21
1906	1905	7.45507e-21
1907	1906	5.94873e-21
1908	1907	4.74414e-21
1909	1908	3.7814e-21
1910	1909	3.01238e-21
1911	1910	2.39843e-21
1912	1911	1.90857e-21
1913	1912	1.51792e-21
1914	1913	1.20657e-21
1915	1914	9.58551e-22
1916	1915	7.61099e-22
1917	1916	6.03988e-22
1918	1917	4.79046e-22
1919	1918	3.79741e-22
1920	1919	3.00857e-22
1921	1920	2.38228e-22
1922	1921	1.88533e-22
1923	1922	1.49123e-22
1924	1923	1.17886e-22
1925	1924	9.31411e-23
1926	1925	7.355e-23
1927	1926	5.80477e-23
1928	1927	4.57877e-23
1929	1928	3.60973e-23
1930	1929	2.84421e-23
1931	1930	2.2398e-23
1932	1931	1.76287e-23
1933	1932	1.38673e-23
1934	1933	1.09025e-23
1935	1934	8.56682e-24
1936	1935	6.72784e-24
1937	1936	5.28072e-24
1938	1937	4.1426e-24
1939	1938	3.24798e-24
1940	1939	2.54516e-24
1941	1940	1.99333e-24
1942	1941	1.56029e-24
1943	1942	1.22065e-24
1944	1943	9.5442e-25
1945	1944	7.45847e-25
1946	1945	5.82533e-25
1947	1946	4.5473e-25
1948	1947	3.54771e-25
1949	1948	2.76633e-25
1950	1949	2.15586e-25
1951	1950	1.67919e-25
1952	1951	1.3072e-25
1953	1952	1.01705e-25
1954	1953	7.90872e-26
1955	1954	6.14655e-26
1956	1955	4.77439e-26
1957	1956	3.70652e-26
1958	1957	2.87591e-26
1959	1958	2.23021e-26
1960	1959	1.72854e-26
1961	1960	1.33898e-26
1962	1961	1.03664e-26
1963	1962	8.02133e-27
1964	1963	6.20333e-27
1965	1964	4.79474e-27
1966	1965	3.70397e-27
1967	1966	2.85976e-27
1968	1967	2.20676e-27
1969	1968	1.70193e-27
1970	1969	1.31186e-27
1971	1970	1.01064e-27
1972	1971	7.78161e-28
1973	1972	5.98827e-28
1974	1973	4.6057e-28
1975	1974	3.54039e-28
1976	1975	2.71999e-28
1977	1976	2.08856e-28
1978	1977	1.60283e-28
1979	1978	1.22938e-28
1980	1979	9.42434e-29
1981	1980	7.22064e-29
1982	1981	5.52919e-29
1983	1982	4.23164e-29
1984	1983	3.23682e-29
1985	1984	2.47451e-29
1986	1985	1.89069e-29
1987	1986	1.44382e-29
1988	1987	1.10197e-29
1989	1988	8.40594e-30
1990	1989	6.40862e-30
1991	1990	4.8832e-30
1992	1991	3.71882e-30
1993	1992	2.83053e-30
1994	1993	2.15324e-30
1995	1994	1.63711e-30
1996	1995	1.24402e-30
1997	1996	9.44788e-31
1998	1997	7.17142e-31
1999	1998	5.44047e-31
[truncated: 1,002 more rows]
