# Supplementary material for: Biomechanical Properties of Blood Plasma Extracellular Vesicles Revealed by Atomic Force Microscopy
Source: Biology (Basel). 2020 Dec 23;10(1):4. doi: 10.3390/biology10010004 (PMC7822188; doi:10.3390/biology10010004)
Supplement: Supplementary file 1 [file biology-10-00004-s001.zip › biology-1022170-supplementary/Supplement_mat/EVs_PrA_CD81.xlsx]

## Sheet: EVs_PrA_CD81
sample		1.22541	1.65188	2.22676	3.00172	4.04637	5.45458	7.35288	9.91182	13.3613	18.0113	24.2796	32.7294	44.1198	59.4744	80.1726	108.074	145.686	196.388	264.734	356.867	481.063	648.482	874.166	1178.39	1588.5	2141.32	2886.54	3891.11	5245.3	7070.76	9531.52	12848.7
05_exo_CD81_PrA		0	0	0	0	0	0	0	0	0	0	0	0	35.7503	5.35746	0	0	0	0	0	0	0.964058	50.3668	7.56133	0	0	0	0	0	0	0	0	0
05_exo_CD81_PrA		0	0	0	0	0	0	0	0	0	0	0	0	39.9301	3.25927	0	0	0	0	0	0	0.319073	49.9477	6.54376	0	0	0	0	0	0	0	0	0
05_exo_CD81_PrA		0	0	0	0	0	0	0	0	0	0	0	0	35.8015	2.55419	0	0	0	0	0	0	0	58.59	3.05429	0	0	0	0	0	0	0	0	0
05_exo_CD81_PrA		0	0	0	0	0	0	0	0	0	0	0	0	34.4347	1.78037	0	0	0	0	0	0	0	57.094	6.69088	0	0	0	0	0	0	0	0	0
05_exo_CD81_PrA		0	0	0	0	0	0	0	0	0	0	0	0	36.8795	1.82161	0	0	0	0	0	0	0.309051	52.6533	8.33651	0	0	0	0	0	0	0	0	0
05_exo_CD81_Pr		0	0	0	0	0	0	0	0	0	0	0	0	36.5592	2.95458	0	0	0	0	0	0	0.318436	53.7304	6.43735	0	0	0	0	0	0	0	0	0
								Peak №	1	2
								n	5	5
								size(average)	90.5036	1343.36
								dispertion(size)	1.07783	201.515
								sd(size)	1.03818	14.1956
								intencity	39.5138	60.4862
								dispertion(int)	7.2335	7.2335
								sd(int)	2.68952	2.68952

## Sheet: average_D
x_csv		y_csv
1	0	3.69713e-216
2	1	7.72878e-216
3	2	1.6148e-215
4	3	3.37201e-215
5	4	7.03839e-215
6	5	5.50589e-214
7	6	1.68322e-209
8	7	6.24775e-205
9	8	2.06504e-200
10	9	6.07779e-196
11	10	1.59287e-191
12	11	3.71729e-187
13	12	7.72483e-183
14	13	1.42944e-178
15	14	2.35536e-174
16	15	3.45591e-170
17	16	4.51527e-166
18	17	5.25313e-162
19	18	5.44212e-158
20	19	5.02033e-154
21	20	4.12393e-150
22	21	3.01651e-146
23	22	1.96477e-142
24	23	1.13955e-138
25	24	5.88533e-135
26	25	2.70659e-131
27	26	1.10838e-127
28	27	4.04175e-124
29	28	1.31239e-120
30	29	3.79467e-117
31	30	9.77008e-114
32	31	2.23994e-110
33	32	4.57289e-107
34	33	8.31301e-104
35	34	1.34568e-100
36	35	1.93972e-97
37	36	2.48971e-94
38	37	2.84561e-91
39	38	2.89612e-88
40	39	2.62465e-85
41	40	2.11808e-82
42	41	1.52204e-79
43	42	9.73923e-77
44	43	5.5493e-74
45	44	2.81557e-71
46	45	1.27206e-68
47	46	5.1176e-66
48	47	1.83332e-63
49	48	5.84823e-61
50	49	1.66121e-58
51	50	4.20185e-56
52	51	9.4639e-54
53	52	1.89808e-51
54	53	3.3898e-49
55	54	5.39073e-47
56	55	7.63371e-45
57	56	9.62584e-43
58	57	1.08083e-40
59	58	1.08066e-38
60	59	9.62131e-37
61	60	7.62772e-35
62	61	5.38481e-33
63	62	3.38502e-31
64	63	1.89481e-29
65	64	9.44462e-28
66	65	4.19197e-26
67	66	1.65679e-24
68	67	5.83082e-23
69	68	1.82729e-21
70	69	5.09916e-20
71	70	1.26708e-18
72	71	2.80367e-17
73	72	5.52411e-16
74	73	9.69197e-15
75	74	1.51418e-13
76	75	2.10648e-12
77	76	2.60946e-11
78	77	2.87845e-10
79	78	2.82736e-09
80	79	2.47297e-08
81	80	1.92607e-07
82	81	1.33579e-06
83	82	8.24934e-06
84	83	4.53644e-05
85	84	0.000222139
86	85	0.000968613
87	86	0.00376088
88	87	0.013003
89	88	0.0400325
90	89	0.109748
91	90	0.267913
92	91	0.582378
93	92	1.12728
94	93	1.943
95	94	2.98215
96	95	4.07568
97	96	4.96004
98	97	5.37507	5.37507	2.50256
99	98	5.18679
100	99	4.45684
101	100	3.41013
102	101	2.32342
103	102	1.40962
104	103	0.761531
105	104	0.366344
106	105	0.15693
107	106	0.0598599
108	107	0.020332
109	108	0.00614951
110	109	0.00165621
111	110	0.000397195
112	111	8.48217e-05
113	112	1.61296e-05
114	113	2.73122e-06
115	114	4.11817e-07
116	115	5.52925e-08
117	116	6.61062e-09
118	117	7.03774e-10
119	118	6.67173e-11
120	119	5.63194e-12
121	120	4.23343e-13
122	121	2.83362e-14
123	122	1.6889e-15
124	123	8.96361e-17
125	124	4.23619e-18
126	125	1.78272e-19
127	126	6.68043e-21
128	127	2.22916e-22
129	128	6.62356e-24
130	129	1.7525e-25
131	130	4.12893e-27
132	131	8.66227e-29
133	132	1.61823e-30
134	133	2.69193e-32
135	134	3.98752e-34
136	135	5.25963e-36
137	136	6.17764e-38
138	137	6.46107e-40
139	138	6.01729e-42
140	139	4.99013e-44
141	140	3.685e-46
142	141	2.42313e-48
143	142	1.41884e-50
144	143	7.39778e-53
145	144	3.43467e-55
146	145	1.41998e-57
147	146	5.22753e-60
148	147	1.71366e-62
149	148	5.00225e-65
150	149	1.30024e-67
151	150	3.00949e-70
152	151	6.20267e-73
153	152	1.13836e-75
154	153	1.86035e-78
155	154	2.70722e-81
156	155	3.50806e-84
157	156	4.04786e-87
158	157	4.15909e-90
159	158	3.80528e-93
160	159	3.10019e-96
161	160	2.24908e-99
162	161	1.4529e-102
163	162	8.35761e-106
164	163	4.28097e-109
165	164	1.95262e-112
166	165	7.93061e-116
167	166	2.86821e-119
168	167	9.23696e-123
169	168	2.64888e-126
170	169	6.7641e-130
171	170	1.53806e-133
172	171	3.11422e-137
173	172	5.61488e-141
174	173	9.0146e-145
175	174	1.28874e-148
176	175	1.6406e-152
177	176	1.85974e-156
178	177	1.88066e-160
179	178	6.69953e-163
180	179	1.23812e-162
181	180	2.34597e-162
182	181	4.44265e-162
183	182	8.4086e-162
184	183	1.59062e-161
185	184	3.00726e-161
186	185	5.68247e-161
187	186	1.07316e-160
188	187	2.0256e-160
189	188	3.82124e-160
190	189	7.20472e-160
191	190	1.35766e-159
192	191	2.55697e-159
193	192	4.81308e-159
194	193	9.05484e-159
195	194	1.70255e-158
196	195	3.1995e-158
197	196	6.00931e-158
198	197	1.12805e-157
199	198	2.11639e-157
200	199	3.96847e-157
201	200	7.43723e-157
202	201	1.39303e-156
203	202	2.6078e-156
204	203	4.87919e-156
205	204	9.12394e-156
206	205	1.70521e-155
207	206	3.1852e-155
208	207	5.94643e-155
209	208	1.10953e-154
210	209	2.06909e-154
211	210	3.85642e-154
212	211	7.18373e-154
213	212	1.33745e-153
214	213	2.48866e-153
215	214	4.62824e-153
216	215	8.60256e-153
217	216	1.59809e-152
218	217	2.96712e-152
219	218	5.50594e-152
220	219	1.02115e-151
221	220	1.89282e-151
222	221	3.50663e-151
223	222	6.4928e-151
224	223	1.20153e-150
225	224	2.22229e-150
226	225	4.10798e-150
227	226	7.58956e-150
228	227	1.40141e-149
229	228	2.58629e-149
230	229	4.77036e-149
231	230	8.79398e-149
232	231	1.62025e-148
233	232	2.98359e-148
234	233	5.49108e-148
235	234	1.01004e-147
236	235	1.85687e-147
237	236	3.41181e-147
238	237	6.26541e-147
239	238	1.14994e-146
240	239	2.10943e-146
241	240	3.86735e-146
242	241	7.08639e-146
243	242	1.29777e-145
244	243	2.37537e-145
245	244	4.34538e-145
246	245	7.94484e-145
247	246	1.45179e-144
248	247	2.65146e-144
249	248	4.83979e-144
250	249	8.82937e-144
251	250	1.60988e-143
252	251	2.93373e-143
253	252	5.34329e-143
254	253	9.72654e-143
255	254	1.76958e-142
256	255	3.21767e-142
257	256	5.84757e-142
258	257	1.06211e-141
259	258	1.92809e-141
260	259	3.49822e-141
261	260	6.34347e-141
262	261	1.14966e-140
263	262	2.08244e-140
264	263	3.76995e-140
265	264	6.82122e-140
266	265	1.23353e-139
267	266	2.22946e-139
268	267	4.02726e-139
269	268	7.2708e-139
270	269	1.31195e-138
271	270	2.36598e-138
272	271	4.2645e-138
273	272	7.68221e-138
274	273	1.38314e-137
275	274	2.4889e-137
276	275	4.47621e-137
277	276	8.0459e-137
278	277	1.44544e-136
279	278	2.5953e-136
280	279	4.65733e-136
281	280	8.35309e-136
282	281	1.49734e-135
283	282	2.68258e-135
284	283	4.80339e-135
285	284	8.59616e-135
286	285	1.53753e-134
287	286	2.74854e-134
288	287	4.9107e-134
289	288	8.76891e-134
290	289	1.56498e-133
291	290	2.79149e-133
292	291	4.97649e-133
293	292	8.86689e-133
294	293	1.579e-132
295	294	2.8103e-132
296	295	4.99904e-132
297	296	8.88754e-132
298	297	1.5792e-131
299	298	2.8045e-131
300	299	4.97777e-131
301	300	8.83031e-131
302	301	1.56559e-130
303	302	2.77423e-130
304	303	4.91323e-130
305	304	8.6967e-130
306	305	1.53852e-129
307	306	2.72027e-129
308	307	4.80711e-129
309	308	8.49019e-129
310	309	1.49869e-128
311	310	2.64404e-128
312	311	4.66214e-128
313	312	8.21608e-128
314	313	1.44712e-127
315	314	2.54746e-127
316	315	4.48199e-127
317	316	7.88127e-127
318	317	1.38511e-126
319	318	2.43294e-126
320	319	4.27111e-126
321	320	7.49397e-126
322	321	1.31415e-125
323	322	2.30324e-125
324	323	4.03455e-125
325	324	7.06337e-125
326	325	1.23592e-124
327	326	2.16138e-124
328	327	3.77775e-124
329	328	6.59928e-124
330	329	1.15218e-123
331	330	2.01052e-123
332	331	3.50635e-123
333	332	6.11175e-123
334	333	1.06472e-122
335	334	1.85383e-122
336	335	3.22599e-122
337	336	5.61072e-122
338	337	9.75294e-122
339	338	1.69439e-121
340	339	2.94208e-121
341	340	5.10571e-121
342	341	8.85562e-121
343	342	1.53512e-120
344	343	2.65968e-120
345	344	4.60551e-120
346	345	7.97052e-120
347	346	1.37866e-119
348	347	2.38336e-119
349	348	4.11797e-119
350	349	7.11113e-119
351	350	1.22731e-118
352	351	2.11706e-118
353	352	3.64984e-118
354	353	6.28891e-118
355	354	1.08302e-117
356	355	1.86407e-117
357	356	3.20663e-117
358	357	5.5131e-117
359	358	9.47338e-117
360	359	1.62695e-116
361	360	2.79259e-116
362	361	4.79072e-116
363	362	8.21402e-116
364	363	1.40758e-115
365	364	2.41074e-115
366	365	4.12658e-115
367	366	7.05978e-115
368	367	1.20713e-114
369	368	2.0629e-114
370	369	3.52342e-114
371	370	6.01466e-114
372	371	1.02617e-113
373	372	1.74981e-113
374	373	2.9821e-113
375	374	5.07943e-113
376	375	8.64709e-113
377	376	1.47125e-112
378	377	2.50187e-112
379	378	4.2521e-112
380	379	7.22278e-112
381	380	1.22622e-111
382	381	2.08061e-111
383	382	3.52839e-111
384	383	5.9803e-111
385	384	1.01305e-110
386	385	1.71515e-110
387	386	2.90224e-110
388	387	4.90824e-110
389	388	8.29623e-110
390	389	1.40151e-109
391	390	2.36632e-109
392	391	3.99313e-109
393	392	6.73464e-109
394	393	1.13521e-108
395	394	1.91249e-108
396	395	3.22022e-108
397	396	5.41916e-108
398	397	9.11465e-108
399	398	1.53218e-107
400	399	2.57419e-107
401	400	4.32249e-107
402	401	7.25418e-107
403	402	1.21676e-106
404	403	2.03977e-106
405	404	3.41759e-106
406	405	5.72296e-106
407	406	9.57817e-106
408	407	1.60216e-105
409	408	2.6785e-105
410	409	4.47546e-105
411	410	7.47387e-105
412	411	1.24743e-104
413	412	2.08087e-104
414	413	3.46927e-104
415	414	5.78086e-104
416	415	9.62738e-104
417	416	1.60245e-103
418	417	2.66578e-103
419	418	4.43225e-103
420	419	7.36522e-103
421	420	1.22323e-102
422	421	2.03046e-102
423	422	3.36852e-102
424	423	5.58531e-102
425	424	9.25586e-102
426	425	1.53302e-101
427	426	2.5377e-101
428	427	4.19849e-101
429	428	6.94239e-101
430	429	1.14732e-100
431	430	1.89507e-100
432	431	3.12841e-100
433	432	5.16161e-100
434	433	8.51154e-100
435	434	1.40279e-99
436	435	2.31067e-99
437	436	3.80405e-99
438	437	6.25915e-99
439	438	1.02931e-98
440	439	1.69176e-98
441	440	2.77902e-98
442	441	4.56254e-98
443	442	7.48657e-98
444	443	1.22778e-97
445	444	2.01243e-97
446	445	3.29672e-97
447	446	5.39765e-97
448	447	8.83261e-97
449	448	1.44456e-96
450	449	2.36125e-96
451	450	3.85754e-96
452	451	6.29856e-96
453	452	1.02786e-95
454	453	1.67643e-95
455	454	2.73276e-95
456	455	4.45223e-95
457	456	7.24962e-95
458	457	1.17982e-94
459	458	1.919e-94
460	459	3.11959e-94
461	460	5.06853e-94
462	461	8.23052e-94
463	462	1.33578e-93
464	463	2.16672e-93
465	464	3.51263e-93
466	465	5.69147e-93
467	466	9.21674e-93
468	467	1.49174e-92
469	468	2.41306e-92
470	469	3.90127e-92
471	470	6.30384e-92
472	471	1.01804e-91
473	472	1.64319e-91
474	473	2.65077e-91
475	474	4.27382e-91
476	475	6.8869e-91
477	476	1.10915e-90
478	477	1.78534e-90
479	478	2.87219e-90
480	479	4.61812e-90
481	480	7.4213e-90
482	481	1.19194e-89
483	482	1.91334e-89
484	483	3.06967e-89
485	484	4.92212e-89
486	485	7.88814e-89
487	486	1.26345e-88
488	487	2.02257e-88
489	488	3.23601e-88
490	489	5.17461e-88
491	490	8.27003e-88
492	491	1.32099e-87
493	492	2.10887e-87
494	493	3.36484e-87
495	494	5.36587e-87
496	495	8.55219e-87
497	496	1.36231e-86
498	497	2.16888e-86
499	498	3.4511e-86
500	499	5.48834e-86
501	500	8.7234e-86
502	501	1.38577e-85
503	502	2.20019e-85
504	503	3.49132e-85
505	504	5.53707e-85
506	505	8.77672e-85
507	506	1.39042e-84
508	507	2.20151e-84
509	508	3.48384e-84
510	509	5.51007e-84
511	510	8.70997e-84
512	511	1.37606e-83
513	512	2.17281e-83
514	513	3.42899e-83
515	514	5.40844e-83
516	515	8.52588e-83
517	516	1.34329e-82
518	517	2.11524e-82
519	518	3.32898e-82
520	519	5.2363e-82
521	520	8.23189e-82
522	521	1.29341e-81
523	522	2.03111e-81
524	523	3.18782e-81
525	524	5.00052e-81
526	525	7.83967e-81
527	526	1.22841e-80
528	527	1.92375e-80
529	528	3.01103e-80
530	529	4.71025e-80
531	530	7.36435e-80
532	531	1.15076e-79
533	532	1.79721e-79
534	533	2.80527e-79
535	534	4.37634e-79
536	535	6.82352e-79
537	536	1.06333e-78
538	537	1.65611e-78
539	538	2.57793e-78
540	539	4.01066e-78
541	540	6.23621e-78
542	541	9.69143e-78
543	542	1.50528e-77
544	543	2.33672e-77
545	544	3.62542e-77
546	545	5.62175e-77
547	546	8.71256e-77
548	547	1.34953e-76
549	548	2.0892e-76
550	549	3.2325e-76
551	550	4.99873e-76
552	551	7.72577e-76
553	552	1.1934e-75
554	553	1.84243e-75
555	554	2.84287e-75
556	555	4.38415e-75
557	556	6.75734e-75
558	557	1.04094e-74
559	558	1.60265e-74
560	559	2.46612e-74
561	560	3.79271e-74
562	561	5.82972e-74
563	562	8.95584e-74
564	563	1.37508e-73
565	564	2.11013e-73
566	565	3.23633e-73
567	566	4.96086e-73
568	567	7.60018e-73
569	568	1.16373e-72
570	569	1.78091e-72
571	570	2.72391e-72
572	571	4.16395e-72
573	572	6.36179e-72
574	573	9.71438e-72
575	574	1.48256e-71
576	575	2.26137e-71
577	576	3.44739e-71
578	577	5.25258e-71
579	578	7.99864e-71
580	579	1.21736e-70
581	580	1.85177e-70
582	581	2.81524e-70
583	582	4.27764e-70
584	583	6.49613e-70
585	584	9.85978e-70
586	585	1.49569e-69
587	586	2.26765e-69
588	587	3.43616e-69
589	588	5.20394e-69
590	589	7.87684e-69
591	590	1.19161e-68
592	591	1.80167e-68
593	592	2.72258e-68
594	593	4.11194e-68
595	594	6.2069e-68
596	595	9.36405e-68
597	596	1.41193e-67
598	597	2.12778e-67
599	598	3.20479e-67
600	599	4.82431e-67
601	600	7.25825e-67
602	601	1.09141e-66
603	602	1.64025e-66
604	603	2.46372e-66
605	604	3.69857e-66
606	605	5.5493e-66
607	606	8.32154e-66
608	607	1.24719e-65
609	608	1.86818e-65
610	609	2.79686e-65
611	610	4.18487e-65
612	611	6.25829e-65
613	612	9.35385e-65
614	613	1.39729e-64
615	614	2.08615e-64
616	615	3.11289e-64
617	616	4.64243e-64
618	617	6.9197e-64
619	618	1.03084e-63
620	619	1.53482e-63
621	620	2.28394e-63
622	621	3.39682e-63
623	622	5.0492e-63
624	623	7.50126e-63
625	624	1.1138e-62
626	625	1.65288e-62
627	626	2.45154e-62
628	627	3.63409e-62
629	628	5.38413e-62
630	629	7.97253e-62
631	630	1.17988e-61
632	631	1.74519e-61
633	632	2.57993e-61
634	633	3.81184e-61
635	634	5.62889e-61
636	635	8.30754e-61
637	636	1.22542e-60
638	637	1.80658e-60
639	638	2.6619e-60
640	639	3.92001e-60
641	640	5.76958e-60
642	641	8.48718e-60
643	642	1.2478e-59
644	643	1.83352e-59
645	644	2.69271e-59
646	645	3.95234e-59
647	646	5.79804e-59
648	647	8.50098e-59
649	648	1.24571e-58
650	649	1.82444e-58
651	650	2.67056e-58
652	651	3.90694e-58
653	652	5.71258e-58
654	653	8.34813e-58
655	654	1.21929e-57
656	655	1.77987e-57
657	656	2.59675e-57
658	657	3.78646e-57
659	658	5.51821e-57
660	659	8.03756e-57
661	660	1.17007e-56
662	661	1.7024e-56
663	662	2.47555e-56
664	663	3.59787e-56
665	664	5.22611e-56
666	665	7.58707e-56
667	666	1.10086e-55
668	667	1.59643e-55
669	668	2.31382e-55
670	669	3.35175e-55
671	670	4.8526e-55
672	671	7.02164e-55
673	672	1.01546e-54
674	673	1.46775e-54
675	674	2.12032e-54
676	675	3.06134e-54
677	676	4.41758e-54
678	677	6.37115e-54
679	678	9.1836e-54
680	679	1.32303e-53
681	680	1.90497e-53
682	681	2.74137e-53
683	682	3.94284e-53
684	683	5.66776e-53
685	684	8.14284e-53
686	685	1.16924e-52
687	686	1.67799e-52
688	687	2.40679e-52
689	688	3.45023e-52
690	689	4.94334e-52
691	690	7.0787e-52
692	691	1.01309e-51
693	692	1.44912e-51
694	693	2.07168e-51
695	694	2.96007e-51
696	695	4.22711e-51
697	696	6.03318e-51
698	697	8.60617e-51
699	698	1.22697e-50
700	699	1.74833e-50
701	700	2.48984e-50
702	701	3.5439e-50
703	702	5.04142e-50
704	703	7.16781e-50
705	704	1.01855e-49
706	705	1.44656e-49
707	706	2.05331e-49
708	707	2.91296e-49
709	708	4.13024e-49
710	709	5.85298e-49
711	710	8.28974e-49
712	711	1.17345e-48
713	712	1.66017e-48
714	713	2.34748e-48
715	714	3.3175e-48
716	715	4.68579e-48
717	716	6.61479e-48
718	717	9.33276e-48
719	718	1.31603e-47
720	719	1.85474e-47
721	720	2.61254e-47
722	721	3.67793e-47
723	722	5.17494e-47
724	723	7.27727e-47
725	724	1.02281e-46
726	725	1.43675e-46
727	726	2.0171e-46
728	727	2.83034e-46
729	728	3.96926e-46
730	729	5.56342e-46
731	730	7.79356e-46
732	731	1.09117e-45
733	732	1.52689e-45
734	733	2.13544e-45
735	734	2.98489e-45
736	735	4.16994e-45
737	736	5.82228e-45
738	737	8.1249e-45
739	738	1.13319e-44
740	739	1.57962e-44
741	740	2.2007e-44
742	741	3.06431e-44
743	742	4.26447e-44
744	743	5.93142e-44
745	744	8.24545e-44
746	745	1.1456e-43
747	746	1.59078e-43
748	747	2.20775e-43
749	748	3.06233e-43
750	749	4.24536e-43
751	750	5.88219e-43
752	751	8.14564e-43
753	752	1.12739e-42
754	753	1.55949e-42
755	754	2.15602e-42
756	755	2.9791e-42
757	756	4.11413e-42
758	757	5.6785e-42
759	758	7.8334e-42
760	759	1.08001e-41
761	760	1.48822e-41
762	761	2.0496e-41
763	762	2.82119e-41
764	763	3.88112e-41
765	764	5.33633e-41
766	765	7.33314e-41
767	766	1.00716e-40
768	767	1.38251e-40
769	768	1.89671e-40
770	769	2.60073e-40
771	770	3.5641e-40
772	771	4.88164e-40
773	772	6.68258e-40
774	773	9.14289e-40
775	774	1.25021e-39
776	775	1.70863e-39
777	776	2.33384e-39
778	777	3.18608e-39
779	778	4.34714e-39
780	779	5.92806e-39
781	780	8.07947e-39
782	781	1.10056e-38
783	782	1.49833e-38
784	783	2.03874e-38
785	784	2.77254e-38
786	785	3.76839e-38
787	786	5.11912e-38
788	787	6.95019e-38
789	788	9.43102e-38
790	789	1.27904e-37
791	790	1.73368e-37
792	791	2.34863e-37
793	792	3.17997e-37
794	793	4.30321e-37
795	794	5.82002e-37
796	795	7.86715e-37
797	796	1.06285e-36
798	797	1.43512e-36
799	798	1.93671e-36
800	799	2.61219e-36
801	800	3.52132e-36
802	801	4.74424e-36
803	802	6.38838e-36
804	803	8.59757e-36
805	804	1.15644e-35
806	805	1.55464e-35
807	806	2.08882e-35
808	807	2.80499e-35
809	808	3.76464e-35
810	809	5.04985e-35
811	810	6.77008e-35
812	811	9.07134e-35
813	812	1.21481e-34
814	813	1.62596e-34
815	814	2.17506e-34
816	815	2.90801e-34
817	816	3.8858e-34
818	817	5.18951e-34
819	818	6.92683e-34
820	819	9.24068e-34
821	820	1.23207e-33
822	821	1.64183e-33
823	822	2.18666e-33
824	823	2.9107e-33
825	824	3.87234e-33
826	825	5.14888e-33
827	826	6.84246e-33
828	827	9.08812e-33
829	828	1.20642e-32
830	829	1.6006e-32
831	830	2.1224e-32
832	831	2.81278e-32
833	832	3.72567e-32
834	833	4.93214e-32
835	834	6.52571e-32
836	835	8.62941e-32
837	836	1.1405e-31
838	837	1.50651e-31
839	838	1.98889e-31
840	839	2.62429e-31
841	840	3.46077e-31
842	841	4.56137e-31
843	842	6.00869e-31
844	843	7.9109e-31
845	844	1.04096e-30
846	845	1.369e-30
847	846	1.79942e-30
848	847	2.36387e-30
849	848	3.10369e-30
850	849	4.0728e-30
851	850	5.34158e-30
852	851	7.00176e-30
853	852	9.17291e-30
854	853	1.20107e-29
855	854	1.57178e-29
856	855	2.05577e-29
857	856	2.68733e-29
858	857	3.51097e-29
859	858	4.58454e-29
860	859	5.9831e-29
861	860	7.80402e-29
862	861	1.01735e-28
863	862	1.32552e-28
864	863	1.72609e-28
865	864	2.24647e-28
866	865	2.92213e-28
867	866	3.79892e-28
868	867	4.93608e-28
869	868	6.41012e-28
870	869	8.31978e-28
871	870	1.07924e-27
872	871	1.39922e-27
873	872	1.81308e-27
874	873	2.34806e-27
875	874	3.03922e-27
876	875	3.93166e-27
877	876	5.08337e-27
878	877	6.56885e-27
879	878	8.48377e-27
880	879	1.09509e-26
881	880	1.41277e-26
882	881	1.82161e-26
883	882	2.34747e-26
884	883	3.02348e-26
885	884	3.89202e-26
886	885	5.00731e-26
887	886	6.43866e-26
888	887	8.27463e-26
889	888	1.06283e-25
890	889	1.36439e-25
891	890	1.75056e-25
892	891	2.24478e-25
893	892	2.87697e-25
894	893	3.68516e-25
895	894	4.71781e-25
896	895	6.0365e-25
897	896	7.71954e-25
898	897	9.86642e-25
899	898	1.26034e-24
900	899	1.60909e-24
901	900	2.05321e-24
902	901	2.61846e-24
903	902	3.3375e-24
904	903	4.25166e-24
905	904	5.41324e-24
906	905	6.88839e-24
907	906	8.76071e-24
908	907	1.11358e-23
909	908	1.41471e-23
910	909	1.79628e-23
911	910	2.27951e-23
912	911	2.89115e-23
913	912	3.66489e-23
914	913	4.64315e-23
915	914	5.87931e-23
916	915	7.4405e-23
917	916	9.41106e-23
918	917	1.1897e-22
919	918	1.50313e-22
920	919	1.8981e-22
921	920	2.39553e-22
922	921	3.02166e-22
923	922	3.80935e-22
924	923	4.79975e-22
925	924	6.04432e-22
926	925	7.60743e-22
927	926	9.56952e-22
928	927	1.20311e-21
929	928	1.51175e-21
930	929	1.89852e-21
931	930	2.38294e-21
932	931	2.98932e-21
933	932	3.74795e-21
934	933	4.69653e-21
935	934	5.88194e-21
936	935	7.36252e-21
937	936	9.21072e-21
938	937	1.15165e-20
939	938	1.43917e-20
940	939	1.79748e-20
941	940	2.24377e-20
942	941	2.79932e-20
943	942	3.49051e-20
944	943	4.34997e-20
945	944	5.41808e-20
946	945	6.74476e-20
947	946	8.39168e-20
948	947	1.0435e-19
949	948	1.29688e-19
950	949	1.61089e-19
951	950	1.99983e-19
952	951	2.48133e-19
953	952	3.07705e-19
954	953	3.81371e-19
955	954	4.72414e-19
956	955	5.84869e-19
957	956	7.23696e-19
958	957	8.94984e-19
959	958	1.10621e-18
960	959	1.36653e-18
961	960	1.68718e-18
962	961	2.08193e-18
963	962	2.56764e-18
964	963	3.16491e-18
965	964	3.89899e-18
966	965	4.80068e-18
967	966	5.90766e-18
968	967	7.26591e-18
969	968	8.93153e-18
970	969	1.09729e-17
971	970	1.34735e-17
972	971	1.65349e-17
973	972	2.02808e-17
974	973	2.48615e-17
975	974	3.04602e-17
976	975	3.72991e-17
977	976	4.56485e-17
978	977	5.58363e-17
979	978	6.82602e-17
980	979	8.34026e-17
981	980	1.01848e-16
982	981	1.24305e-16
983	982	1.5163e-16
984	983	1.84861e-16
985	984	2.2525e-16
986	985	2.74313e-16
987	986	3.3388e-16
988	987	4.06158e-16
989	988	4.93811e-16
990	989	6.00051e-16
991	990	7.28749e-16
992	991	8.84562e-16
993	992	1.0731e-15
994	993	1.30111e-15
995	994	1.5767e-15
996	995	1.90962e-15
997	996	2.31156e-15
998	997	2.79656e-15
999	998	3.38148e-15
1000	999	4.08648e-15
1001	1000	4.93575e-15
1002	1001	5.95826e-15
1003	1002	7.18864e-15
1004	1003	8.66834e-15
1005	1004	1.04469e-14
1006	1005	1.25834e-14
1007	1006	1.51486e-14
1008	1007	1.82267e-14
1009	1008	2.19181e-14
1010	1009	2.63428e-14
1011	1010	3.16433e-14
1012	1011	3.79894e-14
1013	1012	4.55832e-14
1014	1013	5.4665e-14
1015	1014	6.55202e-14
1016	1015	7.84878e-14
1017	1016	9.39704e-14
1018	1017	1.12445e-13
1019	1018	1.34479e-13
1020	1019	1.60741e-13
1021	1020	1.92026e-13
1022	1021	2.29275e-13
1023	1022	2.73599e-13
1024	1023	3.26313e-13
1025	1024	3.88969e-13
1026	1025	4.63402e-13
1027	1026	5.51775e-13
1028	1027	6.5664e-13
1029	1028	7.81006e-13
1030	1029	9.28416e-13
1031	1030	1.10304e-12
1032	1031	1.3098e-12
1033	1032	1.55445e-12
1034	1033	1.84379e-12
1035	1034	2.18579e-12
1036	1035	2.5898e-12
1037	1036	3.06679e-12
1038	1037	3.62965e-12
1039	1038	4.29346e-12
1040	1039	5.07588e-12
1041	1040	5.99758e-12
1042	1041	7.08277e-12
1043	1042	8.35971e-12
1044	1043	9.86146e-12
1045	1044	1.16266e-11
1046	1045	1.37001e-11
1047	1046	1.61346e-11
1048	1047	1.89913e-11
1049	1048	2.23415e-11
1050	1049	2.62683e-11
1051	1050	3.08682e-11
1052	1051	3.62538e-11
1053	1052	4.25557e-11
1054	1053	4.99255e-11
1055	1054	5.85395e-11
1056	1055	6.8602e-11
1057	1056	8.03501e-11
1058	1057	9.40583e-11
1059	1058	1.10045e-10
1060	1059	1.28678e-10
1061	1060	1.50383e-10
1062	1061	1.75653e-10
1063	1062	2.05057e-10
1064	1063	2.39252e-10
1065	1064	2.78995e-10
1066	1065	3.25162e-10
1067	1066	3.78761e-10
1068	1067	4.40952e-10
1069	1068	5.13073e-10
1070	1069	5.96661e-10
1071	1070	6.93488e-10
1072	1071	8.05584e-10
1073	1072	9.35287e-10
1074	1073	1.08528e-09
1075	1074	1.25863e-09
1076	1075	1.45887e-09
1077	1076	1.69003e-09
1078	1077	1.95676e-09
1079	1078	2.26433e-09
1080	1079	2.61881e-09
1081	1080	3.02712e-09
1082	1081	3.49718e-09
1083	1082	4.038e-09
1084	1083	4.65991e-09
1085	1084	5.37464e-09
1086	1085	6.19559e-09
1087	1086	7.13802e-09
1088	1087	8.21929e-09
1089	1088	9.45916e-09
1090	1089	1.08801e-08
1091	1090	1.25076e-08
1092	1091	1.43706e-08
1093	1092	1.65021e-08
1094	1093	1.89394e-08
1095	1094	2.17247e-08
1096	1095	2.49059e-08
1097	1096	2.85373e-08
1098	1097	3.26802e-08
1099	1098	3.7404e-08
1100	1099	4.2787e-08
1101	1100	4.8918e-08
1102	1101	5.58968e-08
1103	1102	6.3836e-08
1104	1103	7.2863e-08
1105	1104	8.31207e-08
1106	1105	9.47705e-08
1107	1106	1.07994e-07
1108	1107	1.22995e-07
1109	1108	1.40002e-07
1110	1109	1.59274e-07
1111	1110	1.81099e-07
1112	1111	2.05802e-07
1113	1112	2.33746e-07
1114	1113	2.65338e-07
1115	1114	3.01035e-07
1116	1115	3.41347e-07
1117	1116	3.86845e-07
1118	1117	4.38167e-07
1119	1118	4.96024e-07
1120	1119	5.61214e-07
1121	1120	6.34622e-07
1122	1121	7.17238e-07
1123	1122	8.10164e-07
1124	1123	9.14628e-07
1125	1124	1.03199e-06
1126	1125	1.16378e-06
1127	1126	1.31168e-06
1128	1127	1.47756e-06
1129	1128	1.6635e-06
1130	1129	1.87182e-06
1131	1130	2.10507e-06
1132	1131	2.36608e-06
1133	1132	2.658e-06
1134	1133	2.98429e-06
1135	1134	3.3488e-06
1136	1135	3.75577e-06
1137	1136	4.20988e-06
1138	1137	4.71631e-06
1139	1138	5.28076e-06
1140	1139	5.90952e-06
1141	1140	6.60951e-06
1142	1141	7.38835e-06
1143	1142	8.25444e-06
1144	1143	9.217e-06
1145	1144	1.02861e-05
1146	1145	1.1473e-05
1147	1146	1.27898e-05
1148	1147	1.42499e-05
1149	1148	1.58679e-05
1150	1149	1.766e-05
1151	1150	1.96437e-05
1152	1151	2.18382e-05
1153	1152	2.42646e-05
1154	1153	2.69457e-05
1155	1154	2.99067e-05
1156	1155	3.31748e-05
1157	1156	3.67798e-05
1158	1157	4.07542e-05
1159	1158	4.51333e-05
1160	1159	4.99555e-05
1161	1160	5.52625e-05
1162	1161	6.10998e-05
1163	1162	6.75166e-05
1164	1163	7.45663e-05
1165	1164	8.23069e-05
1166	1165	9.08011e-05
1167	1166	0.000100117
1168	1167	0.000110328
1169	1168	0.000121514
1170	1169	0.00013376
1171	1170	0.00014716
1172	1171	0.000161813
1173	1172	0.000177828
1174	1173	0.00019532
1175	1174	0.000214415
1176	1175	0.000235248
1177	1176	0.000257963
1178	1177	0.000282716
1179	1178	0.000309675
1180	1179	0.000339018
1181	1180	0.000370937
1182	1181	0.000405639
1183	1182	0.000443344
1184	1183	0.000484287
1185	1184	0.000528722
1186	1185	0.000576916
1187	1186	0.000629158
1188	1187	0.000685754
1189	1188	0.00074703
1190	1189	0.000813336
1191	1190	0.00088504
1192	1191	0.000962537
1193	1192	0.00104625
1194	1193	0.00113661
1195	1194	0.0012341
1196	1195	0.00133922
1197	1196	0.00145249
1198	1197	0.00157448
1199	1198	0.00170578
1200	1199	0.00184701
1201	1200	0.00199884
1202	1201	0.00216196
1203	1202	0.00233711
1204	1203	0.00252506
1205	1204	0.00272663
1206	1205	0.00294267
1207	1206	0.00317409
1208	1207	0.00342183
1209	1208	0.00368688
1210	1209	0.00397028
1211	1210	0.00427311
1212	1211	0.00459652
1213	1212	0.00494169
1214	1213	0.00530987
1215	1214	0.00570234
1216	1215	0.00612047
1217	1216	0.00656564
1218	1217	0.00703933
1219	1218	0.00754305
1220	1219	0.00807837
1221	1220	0.00864694
1222	1221	0.00925045
1223	1222	0.00989065
1224	1223	0.0105693
1225	1224	0.0112884
1226	1225	0.0120498
1227	1226	0.0128554
1228	1227	0.0137074
1229	1228	0.0146079
1230	1229	0.0155589
1231	1230	0.0165628
1232	1231	0.0176217
1233	1232	0.0187381
1234	1233	0.0199142
1235	1234	0.0211526
1236	1235	0.0224556
1237	1236	0.0238258
1238	1237	0.0252658
1239	1238	0.026778
1240	1239	0.0283652
1241	1240	0.03003
1242	1241	0.031775
1243	1242	0.033603
1244	1243	0.0355166
1245	1244	0.0375186
1246	1245	0.0396117
1247	1246	0.0417986
1248	1247	0.044082
1249	1248	0.0464647
1250	1249	0.0489492
1251	1250	0.0515383
1252	1251	0.0542345
1253	1252	0.0570404
1254	1253	0.0599586
1255	1254	0.0629915
1256	1255	0.0661415
1257	1256	0.0694108
1258	1257	0.0728018
1259	1258	0.0763165
1260	1259	0.079957
1261	1260	0.0837252
1262	1261	0.0876228
1263	1262	0.0916515
1264	1263	0.0958128
1265	1264	0.100108
1266	1265	0.104538
1267	1266	0.109105
1268	1267	0.113809
1269	1268	0.11865
1270	1269	0.123629
1271	1270	0.128746
1272	1271	0.134002
1273	1272	0.139395
1274	1273	0.144926
1275	1274	0.150594
1276	1275	0.156398
1277	1276	0.162336
1278	1277	0.168407
1279	1278	0.174609
1280	1279	0.18094
1281	1280	0.187398
1282	1281	0.193979
1283	1282	0.200682
1284	1283	0.207502
1285	1284	0.214437
1286	1285	0.221481
1287	1286	0.228631
1288	1287	0.235883
1289	1288	0.24323
1290	1289	0.250669
1291	1290	0.258194
1292	1291	0.265799
1293	1292	0.273477
1294	1293	0.281223
1295	1294	0.289029
1296	1295	0.296889
1297	1296	0.304796
1298	1297	0.312741
1299	1298	0.320717
1300	1299	0.328716
1301	1300	0.336729
1302	1301	0.344748
1303	1302	0.352765
1304	1303	0.36077
1305	1304	0.368754
1306	1305	0.376708
1307	1306	0.384622
1308	1307	0.392486
1309	1308	0.400292
1310	1309	0.408029
1311	1310	0.415687
1312	1311	0.423256
1313	1312	0.430727
1314	1313	0.438088
1315	1314	0.445331
1316	1315	0.452446
1317	1316	0.459421
1318	1317	0.466248
1319	1318	0.472917
1320	1319	0.479417
1321	1320	0.48574
1322	1321	0.491877
1323	1322	0.497817
1324	1323	0.503553
1325	1324	0.509075
1326	1325	0.514375
1327	1326	0.519445
1328	1327	0.524277
1329	1328	0.528864
1330	1329	0.533198
1331	1330	0.537272
1332	1331	0.54108
1333	1332	0.544616
1334	1333	0.547874
1335	1334	0.550849
1336	1335	0.553536
1337	1336	0.555931
1338	1337	0.55803
1339	1338	0.559829
1340	1339	0.561326
1341	1340	0.562517
1342	1341	0.563402
1343	1342	0.563978
1344	1343	0.564245
1345	1344	0.564203	0.564203	2.50256
1346	1345	0.56385
1347	1346	0.563189
1348	1347	0.562219
1349	1348	0.560943
1350	1349	0.559362
1351	1350	0.55748
1352	1351	0.555299
1353	1352	0.552824
1354	1353	0.550056
1355	1354	0.547003
1356	1355	0.543667
1357	1356	0.540056
1358	1357	0.536174
1359	1358	0.532027
1360	1359	0.527623
1361	1360	0.522968
1362	1361	0.51807
1363	1362	0.512935
1364	1363	0.507573
1365	1364	0.501991
1366	1365	0.496198
1367	1366	0.490202
1368	1367	0.484014
1369	1368	0.47764
1370	1369	0.471092
1371	1370	0.464379
1372	1371	0.45751
1373	1372	0.450496
1374	1373	0.443345
1375	1374	0.436068
1376	1375	0.428675
1377	1376	0.421177
1378	1377	0.413582
1379	1378	0.405901
1380	1379	0.398144
1381	1380	0.390321
1382	1381	0.382442
1383	1382	0.374516
1384	1383	0.366553
1385	1384	0.358562
1386	1385	0.350553
1387	1386	0.342535
1388	1387	0.334516
1389	1388	0.326506
1390	1389	0.318513
1391	1390	0.310544
1392	1391	0.302609
1393	1392	0.294715
1394	1393	0.286869
1395	1394	0.279079
1396	1395	0.271351
1397	1396	0.263692
1398	1397	0.256109
1399	1398	0.248608
1400	1399	0.241193
1401	1400	0.233871
1402	1401	0.226647
1403	1402	0.219526
1404	1403	0.212512
1405	1404	0.205608
1406	1405	0.19882
1407	1406	0.192151
1408	1407	0.185603
1409	1408	0.17918
1410	1409	0.172884
1411	1410	0.166718
1412	1411	0.160684
1413	1412	0.154782
1414	1413	0.149016
1415	1414	0.143386
1416	1415	0.137893
1417	1416	0.132537
1418	1417	0.12732
1419	1418	0.122241
1420	1419	0.1173
1421	1420	0.112497
1422	1421	0.107831
1423	1422	0.103302
1424	1423	0.0989092
1425	1424	0.094651
1426	1425	0.0905264
1427	1426	0.086534
1428	1427	0.0826723
1429	1428	0.0789396
1430	1429	0.075334
1431	1430	0.0718537
1432	1431	0.0684965
1433	1432	0.0652603
1434	1433	0.0621429
1435	1434	0.0591419
1436	1435	0.0562549
1437	1436	0.0534795
1438	1437	0.0508131
1439	1438	0.0482531
1440	1439	0.045797
1441	1440	0.043442
1442	1441	0.0411855
1443	1442	0.0390248
1444	1443	0.0369571
1445	1444	0.0349798
1446	1445	0.0330901
1447	1446	0.0312853
1448	1447	0.0295626
1449	1448	0.0279195
1450	1449	0.0263533
1451	1450	0.0248613
1452	1451	0.0234408
1453	1452	0.0220894
1454	1453	0.0208045
1455	1454	0.0195835
1456	1455	0.0184241
1457	1456	0.0173238
1458	1457	0.0162803
1459	1458	0.0152912
1460	1459	0.0143544
1461	1460	0.0134675
1462	1461	0.0126285
1463	1462	0.0118353
1464	1463	0.0110858
1465	1464	0.0103781
1466	1465	0.00971019
1467	1466	0.0090803
1468	1467	0.00848661
1469	1468	0.00792738
1470	1469	0.00740093
1471	1470	0.00690566
1472	1471	0.00643999
1473	1472	0.00600242
1474	1473	0.00559152
1475	1474	0.00520588
1476	1475	0.00484418
1477	1476	0.00450514
1478	1477	0.00418752
1479	1478	0.00389017
1480	1479	0.00361194
1481	1480	0.00335177
1482	1481	0.00310863
1483	1482	0.00288155
1484	1483	0.00266959
1485	1484	0.00247186
1486	1485	0.00228752
1487	1486	0.00211577
1488	1487	0.00195584
1489	1488	0.001807
1490	1489	0.00166858
1491	1490	0.00153991
1492	1491	0.00142038
1493	1492	0.00130941
1494	1493	0.00120645
1495	1494	0.00111098
1496	1495	0.0010225
1497	1496	0.000940546
1498	1497	0.000864689
1499	1498	0.000794513
1500	1499	0.000729631
1501	1500	0.00066968
1502	1501	0.000614318
1503	1502	0.000563223
1504	1503	0.000516094
1505	1504	0.00047265
1506	1505	0.000432624
1507	1506	0.000395771
1508	1507	0.000361859
1509	1508	0.00033067
1510	1509	0.000302004
1511	1510	0.000275672
1512	1511	0.000251497
1513	1512	0.000229317
1514	1513	0.000208977
1515	1514	0.000190338
1516	1515	0.000173265
1517	1516	0.000157638
1518	1517	0.000143341
1519	1518	0.000130269
1520	1519	0.000118324
1521	1520	0.000107416
1522	1521	9.74597e-05
1523	1522	8.83777e-05
1524	1523	8.0098e-05
1525	1524	7.25541e-05
1526	1525	6.56847e-05
1527	1526	5.9433e-05
1528	1527	5.37469e-05
1529	1528	4.8578e-05
1530	1529	4.38821e-05
1531	1530	3.96185e-05
1532	1531	3.57494e-05
1533	1532	3.22405e-05
1534	1533	2.906e-05
1535	1534	2.61789e-05
1536	1535	2.35705e-05
1537	1536	2.12103e-05
1538	1537	1.9076e-05
1539	1538	1.71471e-05
1540	1539	1.54047e-05
1541	1540	1.38318e-05
1542	1541	1.24126e-05
1543	1542	1.1133e-05
1544	1543	9.9798e-06
1545	1544	8.94114e-06
1546	1545	8.00618e-06
1547	1546	7.16505e-06
1548	1547	6.40877e-06
1549	1548	5.72917e-06
1550	1549	5.11883e-06
1551	1550	4.57099e-06
1552	1551	4.07955e-06
1553	1552	3.63894e-06
1554	1553	3.24414e-06
1555	1554	2.89059e-06
1556	1555	2.57415e-06
1557	1556	2.29109e-06
1558	1557	2.03804e-06
1559	1558	1.81195e-06
1560	1559	1.61005e-06
1561	1560	1.42986e-06
1562	1561	1.26915e-06
1563	1562	1.12587e-06
1564	1563	9.98228e-07
1565	1564	8.84568e-07
1566	1565	7.83419e-07
1567	1566	6.93455e-07
1568	1567	6.13486e-07
1569	1568	5.4244e-07
1570	1569	4.79359e-07
1571	1570	4.23381e-07
1572	1571	3.73735e-07
1573	1572	3.29729e-07
1574	1573	2.90745e-07
1575	1574	2.56229e-07
1576	1575	2.25687e-07
1577	1576	1.98676e-07
1578	1577	1.74802e-07
1579	1578	1.53713e-07
1580	1579	1.35093e-07
1581	1580	1.18664e-07
1582	1581	1.04176e-07
1583	1582	9.14062e-08
1584	1583	8.01578e-08
1585	1584	7.0255e-08
1586	1585	6.15419e-08
1587	1586	5.38797e-08
1588	1587	4.71457e-08
1589	1588	4.12306e-08
1590	1589	3.60379e-08
1591	1590	3.14818e-08
1592	1591	2.74867e-08
1593	1592	2.39854e-08
1594	1593	2.09185e-08
1595	1594	1.82339e-08
1596	1595	1.5885e-08
1597	1596	1.38311e-08
1598	1597	1.20362e-08
1599	1598	1.04684e-08
1600	1599	9.09989e-09
1601	1600	7.90591e-09
1602	1601	6.86483e-09
1603	1602	5.95756e-09
1604	1603	5.16737e-09
1605	1604	4.47952e-09
1606	1605	3.8811e-09
1607	1606	3.36078e-09
1608	1607	2.90862e-09
1609	1608	2.51591e-09
1610	1609	2.17503e-09
1611	1610	1.8793e-09
1612	1611	1.62289e-09
1613	1612	1.40069e-09
1614	1613	1.20826e-09
1615	1614	1.04168e-09
1616	1615	8.97584e-10
1617	1616	7.72993e-10
1618	1617	6.6533e-10
1619	1618	5.72349e-10
1620	1619	4.92091e-10
1621	1620	4.22856e-10
1622	1621	3.63162e-10
1623	1622	3.11723e-10
1624	1623	2.67424e-10
1625	1624	2.29294e-10
1626	1625	1.96493e-10
1627	1626	1.68292e-10
1628	1627	1.44059e-10
1629	1628	1.23248e-10
1630	1629	1.05385e-10
1631	1630	9.00617e-11
1632	1631	7.69242e-11
1633	1632	6.56671e-11
1634	1633	5.60266e-11
1635	1634	4.77751e-11
1636	1635	4.07166e-11
1637	1636	3.46818e-11
1638	1637	2.95253e-11
1639	1638	2.51216e-11
1640	1639	2.1363e-11
1641	1640	1.81568e-11
1642	1641	1.54233e-11
1643	1642	1.30942e-11
1644	1643	1.11107e-11
1645	1644	9.42242e-12
1646	1645	7.98632e-12
1647	1646	6.76539e-12
1648	1647	5.72796e-12
1649	1648	4.84696e-12
1650	1649	4.09921e-12
1651	1650	3.46491e-12
1652	1651	2.92715e-12
1653	1652	2.4715e-12
1654	1653	2.08563e-12
1655	1654	1.75904e-12
1656	1655	1.48277e-12
1657	1656	1.24921e-12
1658	1657	1.05186e-12
1659	1658	8.85203e-13
1660	1659	7.44541e-13
1661	1660	6.25887e-13
1662	1661	5.25853e-13
1663	1662	4.41565e-13
1664	1663	3.70584e-13
1665	1664	3.10842e-13
1666	1665	2.60588e-13
1667	1666	2.18339e-13
1668	1667	1.82839e-13
1669	1668	1.53027e-13
1670	1669	1.28006e-13
1671	1670	1.07017e-13
1672	1671	8.94201e-14
1673	1672	7.46759e-14
1674	1673	6.23286e-14
1675	1674	5.19944e-14
1676	1675	4.33497e-14
1677	1676	3.61225e-14
1678	1677	3.00837e-14
1679	1678	2.50406e-14
1680	1679	2.08315e-14
1681	1680	1.73204e-14
1682	1681	1.43932e-14
1683	1682	1.19542e-14
1684	1683	9.92295e-15
1685	1684	8.23237e-15
1686	1685	6.82606e-15
1687	1686	5.65687e-15
1688	1687	4.68538e-15
1689	1688	3.8786e-15
1690	1689	3.20897e-15
1691	1690	2.6535e-15
1692	1691	2.19297e-15
1693	1692	1.81138e-15
1694	1693	1.49536e-15
1695	1694	1.2338e-15
1696	1695	1.01743e-15
1697	1696	8.38547e-16
1698	1697	6.90734e-16
1699	1698	5.68664e-16
1700	1699	4.6791e-16
1701	1700	3.84796e-16
1702	1701	3.16271e-16
1703	1702	2.59807e-16
1704	1703	2.13306e-16
1705	1704	1.75032e-16
1706	1705	1.43547e-16
1707	1706	1.1766e-16
1708	1707	9.63893e-17
1709	1708	7.89203e-17
1710	1709	6.45819e-17
1711	1710	5.28194e-17
1712	1711	4.31756e-17
1713	1712	3.52732e-17
1714	1713	2.88013e-17
1715	1714	2.3504e-17
1716	1715	1.91705e-17
1717	1716	1.56273e-17
1718	1717	1.27321e-17
1719	1718	1.03675e-17
1720	1719	8.43744e-18
1721	1720	6.86292e-18
1722	1721	5.57916e-18
1723	1722	4.53305e-18
1724	1723	3.68106e-18
1725	1724	2.98757e-18
1726	1725	2.42339e-18
1727	1726	1.96468e-18
1728	1727	1.59192e-18
1729	1728	1.28917e-18
1730	1729	1.04343e-18
1731	1730	8.44066e-19
1732	1731	6.8242e-19
1733	1732	5.51427e-19
1734	1733	4.45334e-19
1735	1734	3.59456e-19
1736	1735	2.89979e-19
1737	1736	2.33803e-19
1738	1737	1.88406e-19
1739	1738	1.5174e-19
1740	1739	1.22143e-19
1741	1740	9.82643e-20
1742	1741	7.90107e-20
1743	1742	6.34948e-20
1744	1743	5.09978e-20
1745	1744	4.09379e-20
1746	1745	3.28445e-20
1747	1746	2.63366e-20
1748	1747	2.11067e-20
1749	1748	1.6906e-20
1750	1749	1.35339e-20
1751	1750	1.08285e-20
1752	1751	8.65909e-21
1753	1752	6.92053e-21
1754	1753	5.528e-21
1755	1754	4.41324e-21
1756	1755	3.52135e-21
1757	1756	2.80817e-21
1758	1757	2.23819e-21
1759	1758	1.78293e-21
1760	1759	1.41949e-21
1761	1760	1.12951e-21
1762	1761	8.98278e-22
1763	1762	7.13991e-22
1764	1763	5.67201e-22
1765	1764	4.50342e-22
1766	1765	3.57362e-22
1767	1766	2.83424e-22
1768	1767	2.24661e-22
1769	1768	1.77983e-22
1770	1769	1.40926e-22
1771	1770	1.11523e-22
1772	1771	8.82066e-23
1773	1772	6.97266e-23
1774	1773	5.50881e-23
1775	1774	4.34989e-23
1776	1775	3.43289e-23
1777	1776	2.70772e-23
1778	1777	2.13456e-23
1779	1778	1.6818e-23
1780	1779	1.32435e-23
1781	1780	1.0423e-23
1782	1781	8.19867e-24
1783	1782	6.44549e-24
1784	1783	5.06442e-24
1785	1784	3.97709e-24
1786	1785	3.1215e-24
1787	1786	2.44862e-24
1788	1787	1.91974e-24
1789	1788	1.50426e-24
1790	1789	1.17806e-24
1791	1790	9.22086e-25
1792	1791	7.21336e-25
1793	1792	5.63982e-25
1794	1793	4.40712e-25
1795	1794	3.44196e-25
1796	1795	2.68669e-25
1797	1796	2.096e-25
1798	1797	1.63428e-25
1799	1798	1.27357e-25
1800	1799	9.91933e-26
1801	1800	7.72151e-26
1802	1801	6.00736e-26
1803	1802	4.67118e-26
1804	1803	3.63021e-26
1805	1804	2.81966e-26
1806	1805	2.18889e-26
1807	1806	1.6983e-26
1808	1807	1.31693e-26
1809	1808	1.02065e-26
1810	1809	7.90588e-27
1811	1810	6.12047e-27
1812	1811	4.73567e-27
1813	1812	3.66218e-27
1814	1813	2.83048e-27
1815	1814	2.18646e-27
1816	1815	1.68804e-27
1817	1816	1.30253e-27
1818	1817	1.00451e-27
1819	1818	7.74249e-28
1820	1819	5.96444e-28
1821	1820	4.59219e-28
1822	1821	3.53372e-28
1823	1822	2.71772e-28
1824	1823	2.08901e-28
1825	1824	1.60486e-28
1826	1825	1.23224e-28
1827	1826	9.45614e-29
1828	1827	7.25262e-29
1829	1828	5.55952e-29
1830	1829	4.25933e-29
1831	1830	3.26142e-29
1832	1831	2.49594e-29
1833	1832	1.90907e-29
1834	1833	1.45939e-29
1835	1834	1.11502e-29
1836	1835	8.51446e-30
1837	1836	6.49818e-30
1838	1837	4.95664e-30
1839	1838	3.77873e-30
1840	1839	2.87915e-30
1841	1840	2.19253e-30
1842	1841	1.66874e-30
1843	1842	1.26938e-30
1844	1843	9.65065e-31
1845	1844	7.33303e-31
1846	1845	5.56893e-31
1847	1846	4.2269e-31
1848	1847	3.20651e-31
1849	1848	2.43112e-31
1850	1849	1.84221e-31
1851	1850	1.3952e-31
1852	1851	1.05607e-31
1853	1852	7.98937e-32
1854	1853	6.04078e-32
1855	1854	4.56494e-32
1856	1855	3.44777e-32
1857	1856	2.60258e-32
1858	1857	1.9635e-32
1859	1858	1.48053e-32
1860	1859	1.11575e-32
1861	1860	8.40385e-33
1862	1861	6.32632e-33
1863	1862	4.75976e-33
1864	1863	3.57916e-33
1865	1864	2.68991e-33
1866	1865	2.02049e-33
1867	1866	1.51683e-33
1868	1867	1.1381e-33
1869	1868	8.53458e-34
1870	1869	6.39656e-34
1871	1870	4.79152e-34
1872	1871	3.58724e-34
1873	1872	2.68417e-34
1874	1873	2.00734e-34
1875	1874	1.50035e-34
1876	1875	1.1208e-34
1877	1876	8.36802e-35
1878	1877	6.24424e-35
1879	1878	4.65691e-35
1880	1879	3.47119e-35
1881	1880	2.58595e-35
1882	1881	1.92541e-35
1883	1882	1.4328e-35
1884	1883	1.06565e-35
1885	1884	7.92138e-36
1886	1885	5.88504e-36
1887	1886	4.36979e-36
1888	1887	3.24289e-36
1889	1888	2.40528e-36
1890	1889	1.78304e-36
1891	1890	1.32105e-36
1892	1891	9.78219e-37
1893	1892	7.23962e-37
1894	1893	5.35497e-37
1895	1894	3.95877e-37
1896	1895	2.92499e-37
1897	1896	2.15998e-37
1898	1897	1.59418e-37
1899	1898	1.17594e-37
1900	1899	8.66955e-38
1901	1900	6.38805e-38
1902	1901	4.70437e-38
1903	1902	3.46255e-38
1904	1903	2.54714e-38
1905	1904	1.87271e-38
1906	1905	1.3761e-38
1907	1906	1.01063e-38
1908	1907	7.41812e-39
1909	1908	5.44199e-39
1910	1909	3.9901e-39
1911	1910	2.92395e-39
1912	1911	2.1415e-39
1913	1912	1.56758e-39
1914	1913	1.14683e-39
1915	1914	8.38559e-40
1916	1915	6.12814e-40
1917	1916	4.47594e-40
1918	1917	3.2674e-40
1919	1918	2.38386e-40
1920	1919	1.73829e-40
1921	1920	1.26685e-40
1922	1921	9.22759e-41
1923	1922	6.71759e-41
1924	1923	4.88765e-41
1925	1924	3.55426e-41
1926	1925	2.5832e-41
1927	1926	1.87642e-41
1928	1927	1.36227e-41
1929	1928	9.88456e-42
1930	1929	7.16825e-42
1931	1930	5.19554e-42
1932	1931	3.76365e-42
1933	1932	2.7249e-42
1934	1933	1.97175e-42
1935	1934	1.42599e-42
1936	1935	1.03072e-42
1937	1936	7.44607e-43
1938	1937	5.3762e-43
1939	1938	3.87958e-43
1940	1939	2.79805e-43
1941	1940	2.01692e-43
1942	1941	1.45306e-43
1943	1942	1.04626e-43
1944	1943	7.52932e-44
1945	1944	5.41545e-44
1946	1945	3.89291e-44
1947	1946	2.7969e-44
1948	1947	2.00835e-44
1949	1948	1.44133e-44
1950	1949	1.03383e-44
1951	1950	7.41138e-45
1952	1951	5.31017e-45
1953	1952	3.80259e-45
1954	1953	2.72152e-45
1955	1954	1.94673e-45
1956	1955	1.39175e-45
1957	1956	9.94438e-46
1958	1957	7.1016e-46
1959	1958	5.0687e-46
1960	1959	3.61574e-46
1961	1960	2.57787e-46
1962	1961	1.8369e-46
1963	1962	1.30819e-46
1964	1963	9.31149e-47
1965	1964	6.62412e-47
1966	1965	4.70976e-47
1967	1966	3.34681e-47
1968	1967	2.37697e-47
1969	1968	1.68725e-47
1970	1969	1.19701e-47
1971	1970	8.4874e-48
1972	1971	6.01471e-48
1973	1972	4.26006e-48
1974	1973	3.01563e-48
1975	1974	2.13355e-48
1976	1975	1.50865e-48
1977	1976	1.06619e-48
1978	1977	7.53086e-49
1979	1978	5.31637e-49
1980	1979	3.751e-49
1981	1980	2.64509e-49
1982	1981	1.86421e-49
1983	1982	1.31314e-49
1984	1983	9.24464e-50
1985	1984	6.50473e-50
1986	1985	4.57436e-50
1987	1986	3.21509e-50
1988	1987	2.25848e-50
1989	1988	1.58563e-50
1990	1989	1.11263e-50
1991	1990	7.80294e-51
1992	1991	5.46926e-51
1993	1992	3.83142e-51
1994	1993	2.68258e-51
1995	1994	1.87719e-51
1996	1995	1.31288e-51
1997	1996	9.17702e-52
1998	1997	6.41123e-52
1999	1998	4.47653e-52
[truncated: 1,002 more rows]
