# Supplementary material for: Biomechanical Properties of Blood Plasma Extracellular Vesicles Revealed by Atomic Force Microscopy
Source: Biology (Basel). 2020 Dec 23;10(1):4. doi: 10.3390/biology10010004 (PMC7822188; doi:10.3390/biology10010004)
Supplement: Supplementary file 1 [file biology-10-00004-s001.zip › biology-1022170-supplementary/Supplement_mat/EVs_PrA_CD9.xlsx]

## Sheet: EVs_PrA_CD9
sample		1.22541	1.65188	2.22676	3.00172	4.04637	5.45458	7.35288	9.91182	13.3613	18.0113	24.2796	32.7294	44.1198	59.4744	80.1726	108.074	145.686	196.388	264.734	356.867	481.063	648.482	874.166	1178.39	1588.5	2141.32	2886.54	3891.11	5245.3	7070.76	9531.52	12848.7
03_exo_PrA_CD9_1		0	0	0	0	0	0	0	0	0	0	0	0	0	0	0	0	0	0	0	0	0	52.7356	45.0169	2.24756	0	0	0	0	0	0	0	0
03_exo_PrA_CD9_2		0	0	0	0	0	0	0	0	0	0	0	0	0	0	0	0	0	0	0	0	1.9672	52.784	45.2488	0	0	0	0	0	0	0	0	0
03_exo_PrA_CD9_3		0	0	0	0	0	0	0	0	0	0	0	0	0	0	0	0	0	0	0	0	0	55.5994	41.8078	2.59284	0	0	0	0	0	0	0	0
03_exo_PrA_CD9_4		0	0	0	0	0	0	0	0	0	0	0	0	0	0	0	0	0	0	0	0	0	59.2449	39.0641	1.69099	0	0	0	0	0	0	0	0
03_exo_PrA_CD9_5		0	0	0	0	0	0	0	0	0	0	0	0	0	0	0	0	0	0	0	0	1.06075	56.8083	41.7972	0.333775	0	0	0	0	0	0	0	0
03_exo_PrA_CD9		0	0	0	0	0	0	0	0	0	0	0	0	0	0	0	0	0	0	0	0	0.605589	55.4344	42.587	1.37303	0	0	0	0	0	0	0	0
								Peak №	3
								n	5
								size(average)	750.856
								dispertion(size)	52.3255
								sd(size)	7.23364
								intencity	100
								dispertion(int)	0
								sd(int)	0

## Sheet: average_D
x_csv	y_csv
1	0	1.16765e-269
2	1	2.66269e-269
3	2	6.06866e-269
4	3	1.38237e-268
5	4	3.14717e-268
6	5	7.16104e-268
7	6	1.62852e-267
8	7	3.70146e-267
9	8	8.4084e-267
10	9	1.90904e-266
11	10	4.33191e-266
12	11	9.82436e-266
13	12	2.22685e-265
14	13	5.04474e-265
15	14	1.14222e-264
16	15	2.58476e-264
17	16	5.84592e-264
18	17	1.32144e-263
19	18	2.9854e-263
20	19	6.74093e-263
21	20	1.52124e-262
22	21	3.43115e-262
23	22	7.73466e-262
24	23	1.74263e-261
25	24	3.924e-261
26	25	8.83112e-261
27	26	1.98639e-260
28	27	4.46553e-260
29	28	1.00333e-259
30	29	2.25308e-259
31	30	5.05674e-259
32	31	1.1343e-258
33	32	2.54298e-258
34	33	5.69799e-258
35	34	1.27603e-257
36	35	2.85603e-257
37	36	6.38891e-257
38	37	1.4284e-256
39	38	3.19181e-256
40	39	7.12828e-256
41	40	1.59109e-255
42	41	3.54948e-255
43	42	7.91402e-255
44	43	1.76356e-254
45	44	3.92777e-254
46	45	8.74305e-254
47	46	1.9451e-253
48	47	4.32495e-253
49	48	9.61131e-253
50	49	2.13474e-252
51	50	4.73881e-252
52	51	1.05137e-251
53	52	2.33133e-251
54	53	5.16669e-251
55	54	1.14441e-250
56	55	2.53346e-250
57	56	5.60542e-250
58	57	1.23955e-249
59	58	2.73955e-249
60	59	6.05142e-249
61	60	1.33597e-248
62	61	2.9478e-248
63	62	6.50071e-248
64	63	1.4328e-247
65	64	3.15625e-247
66	65	6.94893e-247
67	66	1.52907e-246
68	67	3.36277e-246
69	68	7.39143e-246
70	69	1.62376e-245
71	70	3.56514e-245
72	71	7.82335e-245
73	72	1.71582e-244
74	73	3.76106e-244
75	74	8.23969e-244
76	75	1.80415e-243
77	76	3.94818e-243
78	77	8.6354e-243
79	78	1.88769e-242
80	79	4.12418e-242
81	80	9.0055e-242
82	81	1.96535e-241
83	82	4.28679e-241
84	83	9.34517e-241
85	84	2.03612e-240
86	85	4.43385e-240
87	86	9.64983e-240
88	87	2.09904e-239
89	88	4.56334e-239
90	89	9.91531e-239
91	90	2.15323e-238
92	91	4.67345e-238
93	92	1.01379e-237
94	93	2.19794e-237
95	94	4.76263e-237
96	95	1.03143e-236
97	96	2.23251e-236
98	97	4.82959e-236
99	98	1.04421e-235
100	99	2.25645e-235
101	100	4.87334e-235
102	101	1.05193e-234
103	102	2.2694e-234
104	103	4.89324e-234
105	104	1.05449e-233
106	105	2.27118e-233
107	106	4.88901e-233
108	107	1.05184e-232
109	108	2.26175e-232
110	109	4.86069e-232
111	110	1.04403e-231
112	111	2.24125e-231
113	112	4.80872e-231
114	113	1.03117e-230
115	114	2.20999e-230
116	115	4.73385e-230
117	116	1.01344e-229
118	117	2.16843e-229
119	118	4.63717e-229
120	119	9.91111e-229
121	120	2.11716e-228
122	121	4.52007e-228
123	122	9.64493e-228
124	123	2.05691e-227
125	124	4.38421e-227
126	125	9.33962e-227
127	126	1.98852e-226
128	127	4.23146e-226
129	128	8.9994e-226
130	129	1.91293e-225
131	130	4.06391e-225
132	131	8.62882e-225
133	132	1.83114e-224
134	133	3.88375e-224
135	134	8.23271e-224
136	135	1.7442e-223
137	136	3.69327e-223
138	137	7.81606e-223
139	138	1.6532e-222
140	139	3.49483e-222
141	140	7.38392e-222
142	141	1.55923e-221
143	142	3.29074e-221
144	143	6.94128e-221
145	144	1.46334e-220
146	145	3.0833e-220
147	146	6.493e-220
148	147	1.36659e-219
149	148	2.87469e-219
150	149	6.04374e-219
151	150	1.26994e-218
152	151	2.66698e-218
153	152	5.59782e-218
154	153	1.1743e-217
155	154	2.46208e-217
156	155	5.15925e-217
157	156	1.08052e-216
158	157	2.26172e-216
159	158	4.73159e-216
160	159	9.89321e-216
161	160	2.06742e-215
162	161	4.31799e-215
163	162	9.01356e-215
164	163	1.8805e-214
165	164	3.92112e-214
166	165	8.17164e-214
167	166	1.70204e-213
168	167	3.54317e-213
169	168	7.37184e-213
170	169	1.53292e-212
171	170	3.18587e-212
172	171	6.61753e-212
173	172	1.37381e-211
174	173	2.85047e-211
175	174	5.91112e-211
176	175	1.22514e-210
177	176	2.53781e-210
178	177	5.25409e-210
179	178	1.08717e-209
180	179	2.24831e-209
181	180	4.64706e-209
182	181	9.59979e-209
183	182	1.98201e-208
184	183	4.0899e-208
185	184	8.43492e-208
186	185	1.73864e-207
187	186	3.5818e-207
188	187	7.37487e-207
189	188	1.51764e-206
190	189	3.12136e-206
191	190	6.41625e-206
192	191	1.3182e-205
193	192	2.7067e-205
194	193	5.55471e-205
195	194	1.13932e-204
196	195	2.33555e-204
197	196	4.78515e-204
198	197	9.79858e-204
199	198	2.00536e-203
200	199	4.10188e-203
201	200	8.38563e-203
202	201	1.71336e-202
203	202	3.49885e-202
204	203	7.14104e-202
205	204	1.45667e-201
206	205	2.96975e-201
207	206	6.0512e-201
208	207	1.23232e-200
209	208	2.50824e-200
210	209	5.1024e-200
211	210	1.03739e-199
212	211	2.108e-199
213	212	4.28116e-199
214	213	8.68988e-199
215	214	1.7629e-198
216	215	3.57439e-198
217	216	7.24334e-198
218	217	1.46702e-197
219	218	2.96959e-197
220	219	6.00784e-197
221	220	1.21479e-196
222	221	2.45496e-196
223	222	4.9585e-196
224	223	1.00096e-195
225	224	2.01951e-195
226	225	4.07227e-195
227	226	8.20708e-195
228	227	1.65311e-194
229	228	3.32795e-194
230	229	6.69597e-194
231	230	1.34652e-193
232	231	2.70627e-193
233	232	5.43615e-193
234	233	1.09137e-192
235	234	2.18987e-192
236	235	4.39161e-192
237	236	8.80218e-192
238	237	1.76327e-191
239	238	3.53028e-191
240	239	7.06416e-191
241	240	1.41278e-190
242	241	2.82389e-190
243	242	5.64137e-190
244	243	1.12637e-189
245	244	2.24771e-189
246	245	4.48293e-189
247	246	8.93602e-189
248	247	1.78028e-188
249	248	3.54481e-188
250	249	7.05439e-188
251	250	1.4031e-187
252	251	2.78919e-187
253	252	5.54152e-187
254	253	1.10038e-186
255	254	2.18382e-186
256	255	4.33164e-186
257	256	8.58716e-186
258	257	1.70141e-185
259	258	3.36922e-185
260	259	6.66823e-185
261	260	1.31903e-184
262	261	2.60771e-184
263	262	5.15259e-184
264	263	1.01755e-183
265	264	2.00837e-183
266	265	3.96182e-183
267	266	7.811e-183
268	267	1.53915e-182
269	268	3.03121e-182
270	269	5.96642e-182
271	270	1.17374e-181
272	271	2.30777e-181
273	272	4.53497e-181
274	273	8.90671e-181
275	274	1.74833e-180
276	275	3.42996e-180
277	276	6.72537e-180
278	277	1.31797e-179
279	278	2.58141e-179
280	279	5.05323e-179
281	280	9.8865e-179
282	281	1.93321e-178
283	282	3.77811e-178
284	283	7.37961e-178
285	284	1.44063e-177
286	285	2.81083e-177
287	286	5.48122e-177
288	287	1.06827e-176
289	288	2.08089e-176
290	289	4.05112e-176
291	290	7.88251e-176
292	291	1.5329e-175
293	292	2.97939e-175
294	293	5.78763e-175
295	294	1.12366e-174
296	295	2.18038e-174
297	296	4.22854e-174
298	297	8.19616e-174
299	298	1.58779e-173
300	299	3.07422e-173
301	300	5.94893e-173
302	301	1.15055e-172
303	302	2.22398e-172
304	303	4.29656e-172
305	304	8.29604e-172
306	305	1.60097e-171
307	306	3.08785e-171
308	307	5.95238e-171
309	308	1.1468e-170
310	309	2.20823e-170
311	310	4.24976e-170
312	311	8.17421e-170
313	312	1.5714e-169
314	313	3.0192e-169
315	314	5.79772e-169
316	315	1.11272e-168
317	316	2.13439e-168
318	317	4.09188e-168
319	318	7.84034e-168
320	319	1.50144e-167
321	320	2.87371e-167
322	321	5.49716e-167
323	322	1.05098e-166
324	323	2.00824e-166
325	324	3.83527e-166
326	325	7.32046e-166
327	326	1.3965e-165
328	327	2.66261e-165
329	328	5.07381e-165
330	329	9.66324e-165
331	330	1.83938e-164
332	331	3.49932e-164
333	332	6.6536e-164
334	333	1.26442e-163
335	334	2.40152e-163
336	335	4.55873e-163
337	336	8.64895e-163
338	337	1.64e-162
339	338	3.10803e-162
340	339	5.88693e-162
341	340	1.11443e-161
342	341	2.10853e-161
343	342	3.98721e-161
344	343	7.53561e-161
345	344	1.42341e-160
346	345	2.68721e-160
347	346	5.07033e-160
348	347	9.56163e-160
349	348	1.80214e-159
350	349	3.39475e-159
351	350	6.39128e-159
352	351	1.20262e-158
353	352	2.26169e-158
354	353	4.25106e-158
355	354	7.9859e-158
356	355	1.49938e-157
357	356	2.81359e-157
358	357	5.27681e-157
359	358	9.89109e-157
360	359	1.85301e-156
361	360	3.46955e-156
362	361	6.49278e-156
363	362	1.21436e-155
364	363	2.27002e-155
365	364	4.24102e-155
366	365	7.91905e-155
367	366	1.47788e-154
368	367	2.75654e-154
369	368	5.13868e-154
370	369	9.57416e-154
371	370	1.78283e-153
372	371	3.31805e-153
373	372	6.17187e-153
374	373	1.14739e-152
375	374	2.13191e-152
376	375	3.95901e-152
377	376	7.34796e-152
378	377	1.36304e-151
379	378	2.52703e-151
380	379	4.68247e-151
381	380	8.67163e-151
382	381	1.60505e-150
383	382	2.96918e-150
384	383	5.48968e-150
385	384	1.01442e-149
386	385	1.87349e-149
387	386	3.45818e-149
388	387	6.37975e-149
389	388	1.17631e-148
390	389	2.16771e-148
391	390	3.99247e-148
392	391	7.34928e-148
393	392	1.3521e-147
394	393	2.48619e-147
395	394	4.569e-147
396	395	8.39208e-147
397	396	1.54056e-146
398	397	2.82652e-146
399	398	5.18304e-146
400	399	9.49903e-146
401	400	1.73994e-145
402	401	3.18532e-145
403	402	5.82817e-145
404	403	1.06579e-144
405	404	1.94794e-144
406	405	3.55827e-144
407	406	6.49628e-144
408	407	1.18536e-143
409	408	2.16172e-143
410	409	3.94012e-143
411	410	7.17763e-143
412	411	1.30681e-142
413	412	2.37798e-142
414	413	4.32478e-142
415	414	7.86107e-142
416	415	1.42811e-141
417	416	2.59299e-141
418	417	4.70547e-141
419	418	8.53427e-141
420	419	1.547e-140
421	420	2.80271e-140
422	421	5.07489e-140
423	422	9.18408e-140
424	423	1.66114e-139
425	424	3.00289e-139
426	425	5.42542e-139
427	426	9.79692e-139
428	427	1.7681e-138
429	428	3.18923e-138
430	429	5.74944e-138
431	430	1.03592e-137
432	431	1.86548e-137
433	432	3.3575e-137
434	433	6.03951e-137
435	434	1.0858e-136
436	435	1.95101e-136
437	436	3.50372e-136
438	437	6.28872e-136
439	438	1.12812e-135
440	439	2.02261e-135
441	440	3.62434e-135
442	441	6.49093e-135
443	442	1.16184e-134
444	443	2.07849e-134
445	444	3.71631e-134
446	445	6.64104e-134
447	446	1.1861e-133
448	447	2.11724e-133
449	448	3.77728e-133
450	449	6.73518e-133
451	450	1.20028e-132
452	451	2.13784e-132
453	452	3.80566e-132
454	453	6.77091e-132
455	454	1.204e-131
456	455	2.13976e-131
457	456	3.80072e-131
458	457	6.74729e-131
459	458	1.19716e-130
460	459	2.12295e-130
461	460	3.76259e-130
462	461	6.66493e-130
463	462	1.17996e-129
464	463	2.08784e-129
465	464	3.69225e-129
466	465	6.52599e-129
467	466	1.15282e-128
468	467	2.03536e-128
469	468	3.59153e-128
470	469	6.33404e-128
471	470	1.11646e-127
472	471	1.96683e-127
473	472	3.46301e-127
474	473	6.09397e-127
475	474	1.07179e-126
476	475	1.88399e-126
477	476	3.30987e-126
478	477	5.81171e-126
479	478	1.0199e-125
480	479	1.78885e-125
481	480	3.13583e-125
482	481	5.49404e-125
483	482	9.62039e-125
484	483	1.68366e-124
485	484	2.94495e-124
486	485	5.1483e-124
487	486	8.9952e-124
488	487	1.57079e-123
489	488	2.74151e-123
490	489	4.78212e-123
491	490	8.33707e-123
492	491	1.45267e-122
493	492	2.52979e-122
494	493	4.40313e-122
495	494	7.6595e-122
496	495	1.33168e-121
497	496	2.314e-121
498	497	4.01871e-121
499	498	6.97544e-121
500	499	1.21009e-120
501	500	2.0981e-120
502	501	3.63577e-120
503	502	6.2969e-120
504	503	1.08998e-119
505	504	1.88571e-119
506	505	3.26054e-119
507	506	5.63465e-119
508	507	9.73208e-119
509	508	1.67999e-118
510	509	2.89846e-118
511	510	4.99794e-118
512	511	8.61342e-118
513	512	1.48362e-117
514	513	2.55405e-117
515	514	4.3944e-117
516	515	7.55667e-117
517	516	1.29874e-116
518	517	2.23088e-116
519	518	3.82994e-116
520	519	6.57157e-116
521	520	1.12696e-115
522	521	1.93156e-115
523	522	3.30879e-115
524	523	5.6649e-115
525	524	9.69342e-115
526	525	1.65776e-114
527	526	2.83355e-114
528	527	4.84061e-114
529	528	8.26476e-114
530	529	1.41034e-113
531	530	2.40534e-113
532	531	4.10007e-113
533	532	6.98503e-113
534	533	1.18934e-112
535	534	2.02398e-112
536	535	3.44245e-112
537	536	5.85181e-112
538	537	9.94202e-112
539	538	1.68819e-111
540	539	2.86502e-111
541	540	4.85956e-111
542	541	8.2381e-111
543	542	1.39579e-110
544	543	2.36359e-110
545	544	4.00025e-110
546	545	6.7665e-110
547	546	1.14394e-109
548	547	1.93287e-109
549	548	3.26409e-109
550	549	5.50916e-109
551	550	9.29328e-109
552	551	1.5668e-108
553	552	2.64011e-108
554	553	4.44622e-108
555	554	7.48378e-108
556	555	1.25896e-107
557	556	2.11673e-107
558	557	3.55697e-107
559	558	5.97388e-107
560	559	1.00275e-106
561	560	1.68226e-106
562	561	2.82068e-106
563	562	4.7269e-106
564	563	7.917e-106
565	564	1.32527e-105
566	565	2.21724e-105
567	566	3.7075e-105
568	567	6.196e-105
569	568	1.03491e-104
570	569	1.72765e-104
571	570	2.8825e-104
572	571	4.80669e-104
573	572	8.01094e-104
574	573	1.33439e-103
575	574	2.22148e-103
576	575	3.69628e-103
577	576	6.1468e-103
578	577	1.02163e-102
579	578	1.69707e-102
580	579	2.81753e-102
581	580	4.67518e-102
582	581	7.75335e-102
583	582	1.28512e-101
584	583	2.12891e-101
585	584	3.52478e-101
586	585	5.8327e-101
587	586	9.64647e-101
588	587	1.59451e-100
589	588	2.63421e-100
590	589	4.34944e-100
591	590	7.17759e-100
592	591	1.18382e-99
593	592	1.95143e-99
594	593	3.21501e-99
595	594	5.29387e-99
596	595	8.71216e-99
597	596	1.43298e-98
598	597	2.35567e-98
599	598	3.87037e-98
600	599	6.35551e-98
601	600	1.04306e-97
602	601	1.71093e-97
603	602	2.80489e-97
604	603	4.59579e-97
605	604	7.52603e-97
606	605	1.23178e-96
607	606	2.01494e-96
608	607	3.29423e-96
609	608	5.38277e-96
610	609	8.79062e-96
611	610	1.43481e-95
612	611	2.34062e-95
613	612	3.81619e-95
614	613	6.21856e-95
615	614	1.01277e-94
616	615	1.64852e-94
617	616	2.68187e-94
618	617	4.36058e-94
619	618	7.08617e-94
620	619	1.15091e-93
621	620	1.86823e-93
622	621	3.03098e-93
623	622	4.91469e-93
624	623	7.96474e-93
625	624	1.29005e-92
626	625	2.08836e-92
627	626	3.37882e-92
628	627	5.4637e-92
629	628	8.83017e-92
630	629	1.42631e-91
631	630	2.3026e-91
632	631	3.71523e-91
633	632	5.99121e-91
634	633	9.65617e-91
635	634	1.55545e-90
636	635	2.5042e-90
637	636	4.02944e-90
638	637	6.48009e-90
639	638	1.04155e-89
640	639	1.67316e-89
641	640	2.68633e-89
642	641	4.31063e-89
643	642	6.91329e-89
644	643	1.10813e-88
645	644	1.77524e-88
646	645	2.8424e-88
647	646	4.54858e-88
648	647	7.2749e-88
649	648	1.16289e-87
650	649	1.85787e-87
651	650	2.96654e-87
652	651	4.73422e-87
653	652	7.55105e-87
654	653	1.20373e-86
655	654	1.91783e-86
656	655	3.05389e-86
657	656	4.86025e-86
658	657	7.73082e-86
659	658	1.229e-85
660	659	1.95273e-85
661	660	3.10095e-85
662	661	4.92161e-85
663	662	7.80695e-85
664	663	1.23771e-84
665	664	1.96117e-84
666	665	3.1058e-84
667	666	4.91579e-84
668	667	7.77635e-84
669	668	1.22947e-83
670	669	1.94278e-83
671	670	3.06825e-83
672	671	4.84304e-83
673	672	7.64025e-83
674	673	1.20464e-82
675	674	1.89833e-82
676	675	2.98982e-82
677	676	4.70631e-82
678	677	7.40419e-82
679	678	1.16422e-81
680	679	1.8296e-81
681	680	2.87368e-81
682	681	4.51109e-81
683	682	7.0776e-81
684	683	1.10982e-80
685	684	1.73932e-80
686	685	2.72439e-80
687	686	4.265e-80
688	687	6.67316e-80
689	688	1.04353e-79
690	689	1.63095e-79
691	690	2.54764e-79
692	691	3.97737e-79
693	692	6.20606e-79
694	693	9.67826e-79
695	694	1.50848e-78
696	695	2.34987e-78
697	696	3.65856e-78
698	697	5.69295e-78
699	698	8.85374e-78
700	699	1.37619e-77
701	700	2.13791e-77
702	701	3.31942e-77
703	702	5.15107e-77
704	703	7.98903e-77
705	704	1.23838e-76
706	705	1.91854e-76
707	706	2.97066e-76
708	707	4.59722e-76
709	708	7.11049e-76
710	709	1.09917e-75
711	710	1.69821e-75
712	711	2.62229e-75
713	712	4.04698e-75
714	713	6.24228e-75
715	714	9.62313e-75
716	715	1.48269e-74
717	716	2.28322e-74
718	717	3.51403e-74
719	718	5.40536e-74
720	719	8.31009e-74
721	720	1.27687e-73
722	721	1.96088e-73
723	722	3.00966e-73
724	723	4.61683e-73
725	724	7.07836e-73
726	725	1.08463e-72
727	726	1.66109e-72
728	727	2.54254e-72
729	728	3.88957e-72
730	729	5.947e-72
731	730	9.08773e-72
732	731	1.38795e-71
733	732	2.11863e-71
734	733	3.23219e-71
735	734	4.92834e-71
736	735	7.51045e-71
737	736	1.14391e-70
738	737	1.74133e-70
739	738	2.6493e-70
740	739	4.02849e-70
741	740	6.1223e-70
742	741	9.29927e-70
743	742	1.41171e-69
744	743	2.14191e-69
745	744	3.24804e-69
746	745	4.92268e-69
747	746	7.45664e-69
748	747	1.12888e-68
749	748	1.70809e-68
750	749	2.58308e-68
751	750	3.90415e-68
752	751	5.8976e-68
753	752	8.90403e-68
754	753	1.34357e-67
755	754	2.02625e-67
756	755	3.05414e-67
757	756	4.60093e-67
758	757	6.9273e-67
759	758	1.04242e-66
760	759	1.56778e-66
761	760	2.35662e-66
762	761	3.54041e-66
763	762	5.31594e-66
764	763	7.97752e-66
765	764	1.19651e-65
766	765	1.79361e-65
767	766	2.6872e-65
768	767	4.02378e-65
769	768	6.02184e-65
770	769	9.00712e-65
771	770	1.34649e-64
772	771	2.0118e-64
773	772	3.00418e-64
774	773	4.48362e-64
775	774	6.68795e-64
776	775	9.97054e-64
777	776	1.48562e-63
778	777	2.21236e-63
779	778	3.2928e-63
780	779	4.89822e-63
781	780	7.28235e-63
782	781	1.0821e-62
783	782	1.60703e-62
784	783	2.38529e-62
785	784	3.53851e-62
786	785	5.24641e-62
787	786	7.77436e-62
788	787	1.15141e-61
789	788	1.70433e-61
790	789	2.5214e-61
791	790	3.72812e-61
792	791	5.50935e-61
793	792	8.13715e-61
794	793	1.20117e-60
795	794	1.77215e-60
796	795	2.61311e-60
797	796	3.85101e-60
798	797	5.67223e-60
799	798	8.35016e-60
800	799	1.22856e-59
801	800	1.8066e-59
802	801	2.65514e-59
803	802	3.90008e-59
804	803	5.72562e-59
805	804	8.40103e-59
806	805	1.23198e-58
807	806	1.80566e-58
808	807	2.64504e-58
809	808	3.87247e-58
810	809	5.66637e-58
811	810	8.28675e-58
812	811	1.21123e-57
813	812	1.7694e-57
814	813	2.58339e-57
815	814	3.76978e-57
816	815	5.49797e-57
817	816	8.01403e-57
818	817	1.16751e-56
819	818	1.69993e-56
820	819	2.4738e-56
821	820	3.59798e-56
822	821	5.23016e-56
823	822	7.59858e-56
824	823	1.10334e-55
825	824	1.60122e-55
826	825	2.32249e-55
827	826	3.3668e-55
828	827	4.878e-55
829	828	7.06364e-55
830	829	1.0223e-54
831	830	1.47872e-54
832	831	2.13775e-54
833	832	3.0888e-54
834	833	4.4605e-54
835	834	6.43782e-54
836	835	9.28659e-54
837	836	1.33886e-53
838	837	1.92919e-53
839	838	2.77828e-53
840	839	3.99889e-53
841	840	5.75261e-53
842	841	8.27086e-53
843	842	1.1885e-52
844	843	1.7069e-52
845	844	2.45007e-52
846	845	3.51488e-52
847	846	5.0397e-52
848	847	7.22204e-52
849	848	1.03437e-51
850	849	1.48066e-51
851	850	2.11834e-51
852	851	3.02898e-51
853	852	4.32872e-51
854	853	6.18278e-51
855	854	8.82612e-51
856	855	1.25927e-50
857	856	1.79567e-50
858	857	2.55916e-50
859	858	3.64526e-50
860	859	5.18947e-50
861	860	7.38376e-50
862	861	1.05001e-49
863	862	1.49236e-49
864	863	2.11988e-49
865	864	3.00963e-49
866	865	4.27047e-49
867	866	6.0562e-49
868	867	8.58393e-49
869	868	1.216e-48
870	869	1.72164e-48
871	870	2.4362e-48
872	871	3.44544e-48
873	872	4.87009e-48
874	873	6.88006e-48
875	874	9.71424e-48
876	875	1.37084e-47
877	876	1.93342e-47
878	877	2.72538e-47
879	878	3.83963e-47
880	879	5.40646e-47
881	880	7.60849e-47
882	881	1.07015e-46
883	882	1.50437e-46
884	883	2.11361e-46
885	884	2.96795e-46
886	885	4.16533e-46
887	886	5.84257e-46
888	887	8.19067e-46
889	888	1.14762e-45
890	889	1.60708e-45
891	890	2.24925e-45
892	891	3.14629e-45
893	892	4.39869e-45
894	893	6.14622e-45
895	894	8.58331e-45
896	895	1.19802e-44
897	896	1.67122e-44
898	897	2.33005e-44
899	898	3.24681e-44
900	899	4.5218e-44
901	900	6.29401e-44
902	901	8.75598e-44
903	902	1.21743e-43
904	903	1.69178e-43
905	904	2.34967e-43
906	905	3.26159e-43
907	906	4.52496e-43
908	907	6.27424e-43
909	908	8.69499e-43
910	909	1.20431e-42
911	910	1.66713e-42
912	911	2.30655e-42
913	912	3.18945e-42
914	913	4.4079e-42
915	914	6.08848e-42
916	915	8.4052e-42
917	916	1.15971e-41
918	917	1.59923e-41
919	918	2.20411e-41
920	919	3.03611e-41
921	920	4.17988e-41
922	921	5.75138e-41
923	922	7.90935e-41
924	923	1.08711e-40
925	924	1.49336e-40
926	925	2.0503e-40
927	926	2.81341e-40
928	927	3.85843e-40
929	928	5.2887e-40
930	929	7.24517e-40
931	930	9.91996e-40
932	931	1.35748e-39
933	932	1.8566e-39
934	933	2.53784e-39
935	934	3.46714e-39
936	935	4.73413e-39
937	936	6.46057e-39
938	937	8.81176e-39
939	938	1.2012e-38
940	939	1.63656e-38
941	940	2.22848e-38
942	941	3.03282e-38
943	942	4.12521e-38
944	943	5.60799e-38
945	944	7.61956e-38
946	945	1.0347e-37
947	946	1.4043e-37
948	947	1.90488e-37
949	948	2.58247e-37
950	949	3.49918e-37
951	950	4.73869e-37
952	951	6.41374e-37
953	952	8.67614e-37
954	953	1.17301e-36
955	954	1.58504e-36
956	955	2.14062e-36
957	956	2.88936e-36
958	957	3.89784e-36
959	958	5.25542e-36
960	959	7.08195e-36
961	960	9.53806e-36
962	961	1.28389e-35
963	962	1.72726e-35
964	963	2.32247e-35
965	964	3.12107e-35
966	965	4.19197e-35
967	966	5.62723e-35
968	967	7.54974e-35
969	968	1.01235e-34
970	969	1.35673e-34
971	970	1.81725e-34
972	971	2.43275e-34
973	972	3.25494e-34
974	973	4.35261e-34
975	974	5.81726e-34
976	975	7.77048e-34
977	976	1.03738e-33
978	977	1.38418e-33
979	978	1.84589e-33
980	979	2.46027e-33
981	980	3.27733e-33
982	981	4.36334e-33
983	982	5.80603e-33
984	983	7.72149e-33
985	984	1.02632e-32
986	985	1.36342e-32
987	986	1.81024e-32
988	987	2.40217e-32
989	988	3.18591e-32
990	989	4.22304e-32
991	990	5.59471e-32
992	991	7.40784e-32
993	992	9.80319e-32
994	993	1.2966e-31
995	994	1.71397e-31
996	995	2.26445e-31
997	996	2.9901e-31
998	997	3.9461e-31
999	998	5.20491e-31
1000	999	6.86151e-31
1001	1000	9.0404e-31
1002	1001	1.19047e-30
1003	1002	1.56678e-30
1004	1003	2.06091e-30
1005	1004	2.7094e-30
1006	1005	3.55999e-30
1007	1006	4.67505e-30
1008	1007	6.13599e-30
1009	1008	8.04905e-30
1010	1009	1.05528e-29
1011	1010	1.38277e-29
1012	1011	1.8109e-29
1013	1012	2.37028e-29
1014	1013	3.10075e-29
1015	1014	4.05412e-29
1016	1015	5.29769e-29
1017	1016	6.91893e-29
1018	1017	9.03135e-29
1019	1018	1.17822e-28
1020	1019	1.53626e-28
1021	1020	2.00199e-28
1022	1021	2.60749e-28
1023	1022	3.39425e-28
1024	1023	4.41597e-28
1025	1024	5.7421e-28
1026	1025	7.46236e-28
1027	1026	9.69268e-28
1028	1027	1.25827e-27
1029	1028	1.63254e-27
1030	1029	2.11697e-27
1031	1030	2.74365e-27
1032	1031	3.55388e-27
1033	1032	4.60087e-27
1034	1033	5.95302e-27
1035	1034	7.69834e-27
1036	1035	9.94988e-27
1037	1036	1.28529e-26
1038	1037	1.65937e-26
1039	1038	2.14116e-26
1040	1039	2.76132e-26
1041	1040	3.55915e-26
1042	1041	4.58496e-26
1043	1042	5.9032e-26
1044	1043	7.59627e-26
1045	1044	9.76956e-26
1046	1045	1.25577e-25
1047	1046	1.61328e-25
1048	1047	2.07142e-25
1049	1048	2.65821e-25
1050	1049	3.40935e-25
1051	1050	4.37034e-25
1052	1051	5.59913e-25
1053	1052	7.16947e-25
1054	1053	9.1752e-25
1055	1054	1.17356e-24
1056	1055	1.50023e-24
1057	1056	1.91677e-24
1058	1057	2.44762e-24
1059	1058	3.12378e-24
1060	1059	3.98453e-24
1061	1060	5.07968e-24
1062	1061	6.47227e-24
1063	1062	8.24212e-24
1064	1063	1.04902e-23
1065	1064	1.3344e-23
1066	1065	1.6965e-23
1067	1066	2.15567e-23
1068	1067	2.73761e-23
1069	1068	3.47474e-23
1070	1069	4.40794e-23
1071	1070	5.58869e-23
1072	1071	7.08183e-23
1073	1072	8.96897e-23
1074	1073	1.13528e-22
1075	1074	1.43622e-22
1076	1075	1.81595e-22
1077	1076	2.29481e-22
1078	1077	2.89835e-22
1079	1078	3.65862e-22
1080	1079	4.61579e-22
1081	1080	5.82016e-22
1082	1081	7.33476e-22
1083	1082	9.23843e-22
1084	1083	1.16298e-21
1085	1084	1.46321e-21
1086	1085	1.83994e-21
1087	1086	2.3124e-21
1088	1087	2.90458e-21
1089	1088	3.6464e-21
1090	1089	4.57517e-21
1091	1090	5.73736e-21
1092	1091	7.19082e-21
1093	1092	9.00753e-21
1094	1093	1.1277e-20
1095	1094	1.41106e-20
1096	1095	1.76465e-20
1097	1096	2.20562e-20
1098	1097	2.75529e-20
1099	1098	3.44004e-20
1100	1099	4.29261e-20
1101	1100	5.35354e-20
1102	1101	6.67302e-20
1103	1102	8.31314e-20
1104	1103	1.03507e-19
1105	1104	1.28806e-19
1106	1105	1.602e-19
1107	1106	1.99137e-19
1108	1107	2.47401e-19
1109	1108	3.07195e-19
1110	1109	3.8123e-19
1111	1110	4.72849e-19
1112	1111	5.86163e-19
1113	1112	7.26234e-19
1114	1113	8.99283e-19
1115	1114	1.11295e-18
1116	1115	1.37664e-18
1117	1116	1.70186e-18
1118	1117	2.10276e-18
1119	1118	2.59667e-18
1120	1119	3.20483e-18
1121	1120	3.95326e-18
1122	1121	4.87379e-18
1123	1122	6.00537e-18
1124	1123	7.39562e-18
1125	1124	9.10272e-18
1126	1125	1.11977e-17
1127	1126	1.37673e-17
1128	1127	1.69172e-17
1129	1128	2.07764e-17
1130	1129	2.5502e-17
1131	1130	3.12853e-17
1132	1131	3.8359e-17
1133	1132	4.70062e-17
1134	1133	5.75712e-17
1135	1134	7.0472e-17
1136	1135	8.62163e-17
1137	1136	1.0542e-16
1138	1137	1.28831e-16
1139	1138	1.57354e-16
1140	1139	1.92086e-16
1141	1140	2.34357e-16
1142	1141	2.85772e-16
1143	1142	3.48275e-16
1144	1143	4.24217e-16
1145	1144	5.16433e-16
1146	1145	6.28351e-16
1147	1146	7.64103e-16
1148	1147	9.28674e-16
1149	1148	1.12807e-15
1150	1149	1.36953e-15
1151	1150	1.66175e-15
1152	1151	2.01522e-15
1153	1152	2.44254e-15
1154	1153	2.95884e-15
1155	1154	3.58232e-15
1156	1155	4.33478e-15
1157	1156	5.24242e-15
1158	1157	6.33663e-15
1159	1158	7.65502e-15
1160	1159	9.24263e-15
1161	1160	1.11534e-14
1162	1161	1.34518e-14
1163	1162	1.62149e-14
1164	1163	1.95348e-14
1165	1164	2.35215e-14
1166	1165	2.83064e-14
1167	1166	3.40458e-14
1168	1167	4.09266e-14
1169	1168	4.91709e-14
1170	1169	5.90436e-14
1171	1170	7.08597e-14
1172	1171	8.49937e-14
1173	1172	1.01891e-13
1174	1173	1.22081e-13
1175	1174	1.4619e-13
1176	1175	1.74966e-13
1177	1176	2.0929e-13
1178	1177	2.5021e-13
1179	1178	2.98967e-13
1180	1179	3.57028e-13
1181	1180	4.26132e-13
1182	1181	5.08331e-13
1183	1182	6.06054e-13
1184	1183	7.22166e-13
1185	1184	8.60051e-13
1186	1185	1.0237e-12
1187	1186	1.21782e-12
1188	1187	1.44796e-12
1189	1188	1.72064e-12
1190	1189	2.04354e-12
1191	1190	2.42572e-12
1192	1191	2.87779e-12
1193	1192	3.41223e-12
1194	1193	4.0437e-12
1195	1194	4.78941e-12
1196	1195	5.66951e-12
1197	1196	6.70766e-12
1198	1197	7.93156e-12
1199	1198	9.37361e-12
1200	1199	1.10718e-11
1201	1200	1.30704e-11
1202	1201	1.54213e-11
1203	1202	1.81851e-11
1204	1203	2.14325e-11
1205	1204	2.52459e-11
1206	1205	2.97215e-11
1207	1206	3.49712e-11
1208	1207	4.11257e-11
1209	1208	4.83367e-11
1210	1209	5.67809e-11
1211	1210	6.66637e-11
1212	1211	7.82236e-11
1213	1212	9.17377e-11
1214	1213	1.07527e-10
1215	1214	1.25966e-10
1216	1215	1.47485e-10
1217	1216	1.72585e-10
1218	1217	2.01846e-10
1219	1218	2.35939e-10
1220	1219	2.75638e-10
1221	1220	3.21841e-10
1222	1221	3.75582e-10
1223	1222	4.38057e-10
1224	1223	5.10643e-10
1225	1224	5.94929e-10
1226	1225	6.92747e-10
1227	1226	8.06206e-10
1228	1227	9.37732e-10
1229	1228	1.09012e-09
1230	1229	1.26657e-09
1231	1230	1.47077e-09
1232	1231	1.70697e-09
1233	1232	1.98e-09
1234	1233	2.29545e-09
1235	1234	2.65969e-09
1236	1235	3.08003e-09
1237	1236	3.56485e-09
1238	1237	4.12372e-09
1239	1238	4.76759e-09
1240	1239	5.50896e-09
1241	1240	6.36213e-09
1242	1241	7.34338e-09
1243	1242	8.47133e-09
1244	1243	9.76717e-09
1245	1244	1.1255e-08
1246	1245	1.29625e-08
1247	1246	1.49207e-08
1248	1247	1.71653e-08
1249	1248	1.97368e-08
1250	1249	2.2681e-08
1251	1250	2.60502e-08
1252	1251	2.99033e-08
1253	1252	3.43076e-08
1254	1253	3.93389e-08
1255	1254	4.50834e-08
1256	1255	5.16382e-08
1257	1256	5.91137e-08
1258	1257	6.76342e-08
1259	1258	7.73404e-08
1260	1259	8.83909e-08
1261	1260	1.00965e-07
1262	1261	1.15264e-07
1263	1262	1.31517e-07
1264	1263	1.49978e-07
1265	1264	1.70937e-07
1266	1265	1.94719e-07
1267	1266	2.21687e-07
1268	1267	2.52251e-07
1269	1268	2.86872e-07
1270	1269	3.26065e-07
1271	1270	3.7041e-07
1272	1271	4.20554e-07
1273	1272	4.77225e-07
1274	1273	5.41235e-07
1275	1274	6.13494e-07
1276	1275	6.95017e-07
1277	1276	7.86942e-07
1278	1277	8.90536e-07
1279	1278	1.00721e-06
1280	1279	1.13855e-06
1281	1280	1.28631e-06
1282	1281	1.45245e-06
1283	1282	1.63915e-06
1284	1283	1.84882e-06
1285	1284	2.08418e-06
1286	1285	2.3482e-06
1287	1286	2.64422e-06
1288	1287	2.97592e-06
1289	1288	3.3474e-06
1290	1289	3.76317e-06
1291	1290	4.22827e-06
1292	1291	4.74824e-06
1293	1292	5.32922e-06
1294	1293	5.97801e-06
1295	1294	6.70211e-06
1296	1295	7.50978e-06
1297	1296	8.41017e-06
1298	1297	9.41335e-06
1299	1298	1.05304e-05
1300	1299	1.17735e-05
1301	1300	1.31562e-05
1302	1301	1.46932e-05
1303	1302	1.64007e-05
1304	1303	1.82966e-05
1305	1304	2.04005e-05
1306	1305	2.27338e-05
1307	1306	2.532e-05
1308	1307	2.8185e-05
1309	1308	3.1357e-05
1310	1309	3.48667e-05
1311	1310	3.87481e-05
1312	1311	4.30378e-05
1313	1312	4.77763e-05
1314	1313	5.30073e-05
1315	1314	5.87788e-05
1316	1315	6.51429e-05
1317	1316	7.21564e-05
1318	1317	7.98812e-05
1319	1318	8.83844e-05
1320	1319	9.7739e-05
1321	1320	0.000108024
1322	1321	0.000119327
1323	1322	0.000131739
1324	1323	0.000145363
1325	1324	0.000160307
1326	1325	0.000176691
1327	1326	0.000194643
1328	1327	0.0002143
1329	1328	0.000235814
1330	1329	0.000259344
1331	1330	0.000285066
1332	1331	0.000313167
1333	1332	0.00034385
1334	1333	0.000377331
1335	1334	0.000413845
1336	1335	0.000453643
1337	1336	0.000496996
1338	1337	0.000544193
1339	1338	0.000595544
1340	1339	0.000651384
1341	1340	0.000712068
1342	1341	0.000777978
1343	1342	0.000849522
1344	1343	0.000927136
1345	1344	0.00101129
1346	1345	0.00110247
1347	1346	0.00120121
1348	1347	0.00130808
1349	1348	0.00142368
1350	1349	0.00154864
1351	1350	0.00168364
1352	1351	0.00182941
1353	1352	0.0019867
1354	1353	0.00215634
1355	1354	0.00233917
1356	1355	0.00253612
1357	1356	0.00274814
1358	1357	0.00297624
1359	1358	0.00322152
1360	1359	0.00348509
1361	1360	0.00376815
1362	1361	0.00407197
1363	1362	0.00439787
1364	1363	0.00474725
1365	1364	0.00512157
1366	1365	0.00552236
1367	1366	0.00595126
1368	1367	0.00640995
1369	1368	0.0069002
1370	1369	0.00742386
1371	1370	0.00798288
1372	1371	0.00857929
1373	1372	0.00921519
1374	1373	0.00989279
1375	1374	0.0106144
1376	1375	0.0113824
1377	1376	0.0121992
1378	1377	0.0130675
1379	1378	0.0139899
1380	1379	0.0149692
1381	1380	0.0160082
1382	1381	0.01711
1383	1382	0.0182776
1384	1383	0.0195141
1385	1384	0.0208228
1386	1385	0.0222071
1387	1386	0.0236704
1388	1387	0.0252163
1389	1388	0.0268485
1390	1389	0.0285705
1391	1390	0.0303863
1392	1391	0.0322998
1393	1392	0.034315
1394	1393	0.0364358
1395	1394	0.0386665
1396	1395	0.0410113
1397	1396	0.0434743
1398	1397	0.04606
1399	1398	0.0487726
1400	1399	0.0516167
1401	1400	0.0545966
1402	1401	0.0577169
1403	1402	0.060982
1404	1403	0.0643964
1405	1404	0.0679647
1406	1405	0.0716913
1407	1406	0.0755807
1408	1407	0.0796374
1409	1408	0.0838658
1410	1409	0.0882702
1411	1410	0.0928549
1412	1411	0.0976241
1413	1412	0.102582
1414	1413	0.107732
1415	1414	0.113079
1416	1415	0.118626
1417	1416	0.124377
1418	1417	0.130336
1419	1418	0.136504
1420	1419	0.142886
1421	1420	0.149484
1422	1421	0.156302
1423	1422	0.16334
1424	1423	0.170602
1425	1424	0.178088
1426	1425	0.185801
1427	1426	0.193742
1428	1427	0.201911
1429	1428	0.210309
1430	1429	0.218936
1431	1430	0.227792
1432	1431	0.236876
1433	1432	0.246188
1434	1433	0.255724
1435	1434	0.265484
1436	1435	0.275466
1437	1436	0.285666
1438	1437	0.29608
1439	1438	0.306707
1440	1439	0.31754
1441	1440	0.328575
1442	1441	0.339807
1443	1442	0.35123
1444	1443	0.362838
1445	1444	0.374623
1446	1445	0.386579
1447	1446	0.398698
1448	1447	0.410971
1449	1448	0.423389
1450	1449	0.435943
1451	1450	0.448623
1452	1451	0.461418
1453	1452	0.474317
1454	1453	0.487309
1455	1454	0.500383
1456	1455	0.513525
1457	1456	0.526723
1458	1457	0.539964
1459	1458	0.553233
1460	1459	0.566517
1461	1460	0.579802
1462	1461	0.593073
1463	1462	0.606315
1464	1463	0.619511
1465	1464	0.632648
1466	1465	0.645708
1467	1466	0.658677
1468	1467	0.671537
1469	1468	0.684272
1470	1469	0.696865
1471	1470	0.709301
1472	1471	0.721563
1473	1472	0.733634
1474	1473	0.745497
1475	1474	0.757136
1476	1475	0.768534
1477	1476	0.779676
1478	1477	0.790545
1479	1478	0.801126
1480	1479	0.811403
1481	1480	0.82136
1482	1481	0.830983
1483	1482	0.840258
1484	1483	0.849169
1485	1484	0.857704
1486	1485	0.865849
1487	1486	0.873591
1488	1487	0.880919
1489	1488	0.887821
1490	1489	0.894285
1491	1490	0.900302
1492	1491	0.905862
1493	1492	0.910956
1494	1493	0.915576
1495	1494	0.919714
1496	1495	0.923363
1497	1496	0.926519
1498	1497	0.929174
1499	1498	0.931326
1500	1499	0.93297
1501	1500	0.934103
1502	1501	0.934725	0.934725
1503	1502	0.934834
1504	1503	0.93443
1505	1504	0.933513
1506	1505	0.932085
1507	1506	0.930148
1508	1507	0.927705
1509	1508	0.924761
1510	1509	0.921321
1511	1510	0.917389
1512	1511	0.912973
1513	1512	0.908079
1514	1513	0.902715
1515	1514	0.896891
1516	1515	0.890615
1517	1516	0.883897
1518	1517	0.876748
1519	1518	0.86918
1520	1519	0.861204
1521	1520	0.852833
1522	1521	0.84408
1523	1522	0.834958
1524	1523	0.825481
1525	1524	0.815663
1526	1525	0.80552
1527	1526	0.795066
1528	1527	0.784317
1529	1528	0.773289
1530	1529	0.761997
1531	1530	0.750458
1532	1531	0.738688
1533	1532	0.726704
1534	1533	0.714521
1535	1534	0.702157
1536	1535	0.689628
1537	1536	0.676951
1538	1537	0.664142
1539	1538	0.651217
1540	1539	0.638194
1541	1540	0.625088
1542	1541	0.611915
1543	1542	0.59869
1544	1543	0.58543
1545	1544	0.572149
1546	1545	0.558863
1547	1546	0.545585
1548	1547	0.532331
1549	1548	0.519113
1550	1549	0.505946
1551	1550	0.492842
1552	1551	0.479813
1553	1552	0.466873
1554	1553	0.454032
1555	1554	0.441302
1556	1555	0.428694
1557	1556	0.416217
1558	1557	0.403882
1559	1558	0.391697
1560	1559	0.379671
1561	1560	0.367812
1562	1561	0.356128
1563	1562	0.344626
1564	1563	0.333312
1565	1564	0.322193
1566	1565	0.311273
1567	1566	0.300559
1568	1567	0.290054
1569	1568	0.279763
1570	1569	0.269688
1571	1570	0.259834
1572	1571	0.250202
1573	1572	0.240795
1574	1573	0.231615
1575	1574	0.222662
1576	1575	0.213938
1577	1576	0.205443
1578	1577	0.197177
1579	1578	0.189139
1580	1579	0.18133
1581	1580	0.173747
1582	1581	0.16639
1583	1582	0.159258
1584	1583	0.152347
1585	1584	0.145656
1586	1585	0.139183
1587	1586	0.132924
1588	1587	0.126877
1589	1588	0.121039
1590	1589	0.115406
1591	1590	0.109975
1592	1591	0.104741
1593	1592	0.0997023
1594	1593	0.0948536
1595	1594	0.0901912
1596	1595	0.0857109
1597	1596	0.0814084
1598	1597	0.0772795
1599	1598	0.0733197
1600	1599	0.0695246
1601	1600	0.0658898
1602	1601	0.0624107
1603	1602	0.0590829
1604	1603	0.0559018
1605	1604	0.0528629
1606	1605	0.0499618
1607	1606	0.047194
1608	1607	0.044555
1609	1608	0.0420405
1610	1609	0.0396462
1611	1610	0.0373677
1612	1611	0.0352008
1613	1612	0.0331413
1614	1613	0.0311852
1615	1614	0.0293285
1616	1615	0.0275672
1617	1616	0.0258974
1618	1617	0.0243154
1619	1618	0.0228175
1620	1619	0.0214001
1621	1620	0.0200598
1622	1621	0.0187931
1623	1622	0.0175967
1624	1623	0.0164674
1625	1624	0.0154021
1626	1625	0.0143979
1627	1626	0.0134517
1628	1627	0.0125608
1629	1628	0.0117225
1630	1629	0.0109341
1631	1630	0.0101931
1632	1631	0.00949717
1633	1632	0.00884387
1634	1633	0.00823099
1635	1634	0.00765637
1636	1635	0.00711796
1637	1636	0.00661378
1638	1637	0.00614194
1639	1638	0.00570063
1640	1639	0.00528812
1641	1640	0.00490277
1642	1641	0.00454301
1643	1642	0.00420733
1644	1643	0.00389432
1645	1644	0.00360261
1646	1645	0.00333093
1647	1646	0.00307804
1648	1647	0.0028428
1649	1648	0.00262409
1650	1649	0.00242087
1651	1650	0.00223217
1652	1651	0.00205705
1653	1652	0.00189462
1654	1653	0.00174406
1655	1654	0.00160459
1656	1655	0.00147546
1657	1656	0.00135597
1658	1657	0.00124548
1659	1658	0.00114337
1660	1659	0.00104905
1661	1660	0.000961978
1662	1661	0.000881652
1663	1662	0.00080759
1664	1663	0.000739343
1665	1664	0.000676492
1666	1665	0.000618644
1667	1666	0.000565432
1668	1667	0.000516514
1669	1668	0.000471568
1670	1669	0.000430297
1671	1670	0.000392423
1672	1671	0.000357686
1673	1672	0.000325845
1674	1673	0.000296675
1675	1674	0.000269968
1676	1675	0.000245531
1677	1676	0.000223183
1678	1677	0.000202758
1679	1678	0.000184101
1680	1679	0.000167069
1681	1680	0.000151529
1682	1681	0.000137359
1683	1682	0.000124446
1684	1683	0.000112686
1685	1684	0.00010198
1686	1685	9.2241e-05
1687	1686	8.33862e-05
1688	1687	7.534e-05
1689	1688	6.80329e-05
1690	1689	6.14007e-05
1691	1690	5.53847e-05
1692	1691	4.99307e-05
1693	1692	4.4989e-05
1694	1693	4.05142e-05
1695	1694	3.64644e-05
1696	1695	3.28015e-05
1697	1696	2.94903e-05
1698	1697	2.64988e-05
1699	1698	2.37976e-05
1700	1699	2.13601e-05
1701	1700	1.91617e-05
1702	1701	1.71802e-05
1703	1702	1.53951e-05
1704	1703	1.37879e-05
1705	1704	1.23417e-05
1706	1705	1.10412e-05
1707	1706	9.87223e-06
1708	1707	8.82221e-06
1709	1708	7.87954e-06
1710	1709	7.03373e-06
1711	1710	6.27527e-06
1712	1711	5.59552e-06
1713	1712	4.98666e-06
1714	1713	4.44162e-06
1715	1714	3.95397e-06
1716	1715	3.51794e-06
1717	1716	3.12827e-06
1718	1717	2.78023e-06
1719	1718	2.46956e-06
1720	1719	2.1924e-06
1721	1720	1.94528e-06
1722	1721	1.72506e-06
1723	1722	1.52894e-06
1724	1723	1.35437e-06
1725	1724	1.19907e-06
1726	1725	1.06099e-06
1727	1726	9.38305e-07
1728	1727	8.29348e-07
1729	1728	7.3264e-07
1730	1729	6.46853e-07
1731	1730	5.70799e-07
1732	1731	5.03409e-07
1733	1732	4.43733e-07
1734	1733	3.90915e-07
1735	1734	3.44196e-07
1736	1735	3.02894e-07
1737	1736	2.66401e-07
1738	1737	2.34177e-07
1739	1738	2.05737e-07
1740	1739	1.80652e-07
1741	1740	1.58539e-07
1742	1741	1.39056e-07
1743	1742	1.219e-07
1744	1743	1.06803e-07
1745	1744	9.35233e-08
1746	1745	8.18502e-08
1747	1746	7.15947e-08
1748	1747	6.25898e-08
1749	1748	5.46875e-08
1750	1749	4.77566e-08
1751	1750	4.16813e-08
1752	1751	3.63588e-08
1753	1752	3.16986e-08
1754	1753	2.76205e-08
1755	1754	2.40539e-08
1756	1755	2.09363e-08
1757	1756	1.82128e-08
1758	1757	1.58349e-08
1759	1758	1.37599e-08
1760	1759	1.19502e-08
1761	1760	1.03729e-08
1762	1761	8.99875e-09
1763	1762	7.80239e-09
1764	1763	6.76137e-09
1765	1764	5.85603e-09
1766	1765	5.06913e-09
1767	1766	4.38556e-09
1768	1767	3.79209e-09
1769	1768	3.27713e-09
1770	1769	2.83054e-09
1771	1770	2.44347e-09
1772	1771	2.10817e-09
1773	1772	1.81789e-09
1774	1773	1.56671e-09
1775	1774	1.3495e-09
1776	1775	1.16177e-09
1777	1776	9.99598e-10
1778	1777	8.59595e-10
1779	1778	7.38795e-10
1780	1779	6.34622e-10
1781	1780	5.44839e-10
1782	1781	4.67501e-10
1783	1782	4.00921e-10
1784	1783	3.43634e-10
1785	1784	2.94371e-10
1786	1785	2.52032e-10
1787	1786	2.15664e-10
1788	1787	1.84443e-10
1789	1788	1.57654e-10
1790	1789	1.34683e-10
1791	1790	1.14996e-10
1792	1791	9.8132e-11
1793	1792	8.36954e-11
1794	1793	7.13435e-11
1795	1794	6.07811e-11
1796	1795	5.17541e-11
1797	1796	4.40435e-11
1798	1797	3.74611e-11
1799	1798	3.1845e-11
1800	1799	2.70559e-11
1801	1800	2.29745e-11
1802	1801	1.9498e-11
1803	1802	1.65385e-11
1804	1803	1.40205e-11
1805	1804	1.18794e-11
1806	1805	1.00597e-11
1807	1806	8.51408e-12
1808	1807	7.20197e-12
1809	1808	6.08873e-12
1810	1809	5.14475e-12
1811	1810	4.34473e-12
1812	1811	3.6671e-12
1813	1812	3.09346e-12
1814	1813	2.60812e-12
1815	1814	2.19772e-12
1816	1815	1.85088e-12
1817	1816	1.55792e-12
1818	1817	1.31061e-12
1819	1818	1.10196e-12
1820	1819	9.26014e-13
1821	1820	7.77734e-13
1822	1821	6.52839e-13
1823	1822	5.47701e-13
1824	1823	4.59242e-13
1825	1824	3.84859e-13
1826	1825	3.22346e-13
1827	1826	2.69839e-13
1828	1827	2.25761e-13
1829	1828	1.8878e-13
1830	1829	1.57769e-13
1831	1830	1.31781e-13
1832	1831	1.10013e-13
1833	1832	9.17897e-14
1834	1833	7.65434e-14
1835	1834	6.37944e-14
1836	1835	5.31397e-14
1837	1836	4.42402e-14
1838	1837	3.68109e-14
1839	1838	3.06124e-14
1840	1839	2.54437e-14
1841	1840	2.11361e-14
1842	1841	1.75481e-14
1843	1842	1.45612e-14
1844	1843	1.20761e-14
1845	1844	1.00096e-14
1846	1845	8.29216e-15
1847	1846	6.86564e-15
1848	1847	5.6814e-15
1849	1848	4.69885e-15
1850	1849	3.88409e-15
1851	1850	3.20885e-15
1852	1851	2.64953e-15
1853	1852	2.18651e-15
1854	1853	1.80342e-15
1855	1854	1.48662e-15
1856	1855	1.22481e-15
1857	1856	1.00855e-15
1858	1857	8.30016e-16
1859	1858	6.82712e-16
1860	1859	5.61243e-16
1861	1860	4.61132e-16
1862	1861	3.7867e-16
1863	1862	3.10784e-16
1864	1863	2.54928e-16
1865	1864	2.08996e-16
1866	1865	1.71246e-16
1867	1866	1.40237e-16
1868	1867	1.14781e-16
1869	1868	9.38936e-17
1870	1869	7.67651e-17
1871	1870	6.27269e-17
1872	1871	5.12277e-17
1873	1872	4.18136e-17
1874	1873	3.41108e-17
1875	1874	2.78117e-17
1876	1875	2.26634e-17
1877	1876	1.8458e-17
1878	1877	1.50246e-17
1879	1878	1.22232e-17
1880	1879	9.93869e-18
1881	1880	8.0767e-18
1882	1881	6.55995e-18
1883	1882	5.32511e-18
1884	1883	4.32034e-18
1885	1884	3.50323e-18
1886	1885	2.8391e-18
1887	1886	2.29961e-18
1888	1887	1.86162e-18
1889	1888	1.50622e-18
1890	1889	1.218e-18
1891	1890	9.84388e-19
1892	1891	7.95148e-19
1893	1892	6.41935e-19
1894	1893	5.17959e-19
1895	1894	4.17697e-19
1896	1895	3.36658e-19
1897	1896	2.71193e-19
1898	1897	2.18338e-19
1899	1898	1.75688e-19
1900	1899	1.41291e-19
1901	1900	1.13567e-19
1902	1901	9.1232e-20
1903	1902	7.32496e-20
1904	1903	5.87794e-20
1905	1904	4.71418e-20
1906	1905	3.77876e-20
1907	1906	3.02729e-20
1908	1907	2.42393e-20
1909	1908	1.93976e-20
1910	1909	1.55144e-20
1911	1910	1.24019e-20
1912	1911	9.90829e-21
1913	1912	7.91174e-21
1914	1913	6.31404e-21
1915	1914	5.03621e-21
1916	1915	4.01478e-21
1917	1916	3.19876e-21
1918	1917	2.5472e-21
1919	1918	2.02724e-21
1920	1919	1.61253e-21
1921	1920	1.28196e-21
1922	1921	1.0186e-21
1923	1922	8.08892e-22
1924	1923	6.42008e-22
1925	1924	5.09275e-22
1926	1925	4.03762e-22
1927	1926	3.19934e-22
1928	1927	2.53371e-22
1929	1928	2.00546e-22
1930	1929	1.58648e-22
1931	1930	1.25434e-22
1932	1931	9.9119e-23
1933	1932	7.82818e-23
1934	1933	6.17911e-23
1935	1934	4.87476e-23
1936	1935	3.84363e-23
1937	1936	3.02895e-23
1938	1937	2.38563e-23
1939	1938	1.87792e-23
1940	1939	1.47744e-23
1941	1940	1.16173e-23
1942	1941	9.12986e-24
1943	1942	7.17106e-24
1944	1943	5.62942e-24
1945	1944	4.41678e-24
1946	1945	3.46345e-24
1947	1946	2.7144e-24
1948	1947	2.12619e-24
1949	1948	1.66452e-24
1950	1949	1.30238e-24
1951	1950	1.01848e-24
1952	1951	7.96018e-25
1953	1952	6.2181e-25
1954	1953	4.8546e-25
1955	1954	3.788e-25
1956	1955	2.95413e-25
1957	1956	2.30255e-25
1958	1957	1.79371e-25
1959	1958	1.39654e-25
1960	1959	1.08673e-25
1961	1960	8.45174e-26
1962	1961	6.56953e-26
1963	1962	5.10368e-26
1964	1963	3.96273e-26
1965	1964	3.07516e-26
1966	1965	2.38507e-26
1967	1966	1.84883e-26
1968	1967	1.43237e-26
1969	1968	1.1091e-26
1970	1969	8.58326e-27
1971	1970	6.63887e-27
1972	1971	5.13212e-27
1973	1972	3.96517e-27
1974	1973	3.06188e-27
1975	1974	2.36306e-27
1976	1975	1.82274e-27
1977	1976	1.40519e-27
1978	1977	1.0827e-27
1979	1978	8.33761e-28
1980	1979	6.41707e-28
1981	1980	4.93621e-28
1982	1981	3.795e-28
1983	1982	2.91603e-28
1984	1983	2.23941e-28
1985	1984	1.71884e-28
1986	1985	1.31856e-28
1987	1986	1.01094e-28
1988	1987	7.74665e-29
1989	1988	5.93284e-29
1990	1989	4.54123e-29
1991	1990	3.47412e-29
1992	1991	2.65631e-29
1993	1992	2.0299e-29
1994	1993	1.55035e-29
1995	1994	1.18345e-29
1996	1995	9.02876e-30
1997	1996	6.88445e-30
1998	1997	5.24653e-30
1999	1998	3.9961e-30
[truncated: 1,002 more rows]
