# Supplementary material for: Biomechanical Properties of Blood Plasma Extracellular Vesicles Revealed by Atomic Force Microscopy
Source: Biology (Basel). 2020 Dec 23;10(1):4. doi: 10.3390/biology10010004 (PMC7822188; doi:10.3390/biology10010004)
Supplement: Supplementary file 1 [file biology-10-00004-s001.zip › biology-1022170-supplementary/Supplement_mat/EVs_PrA_HSP90.xlsx]

## Sheet: EVs_PrA_HSP90
sample		1.22541	1.65188	2.22676	3.00172	4.04637	5.45458	7.35288	9.91182	13.3613	18.0113	24.2796	32.7294	44.1198	59.4744	80.1726	108.074	145.686	196.388	264.734	356.867	481.063	648.482	874.166	1178.39	1588.5	2141.32	2886.54	3891.11	5245.3	7070.76	9531.52	12848.7
07_exo_PrA_HSP90_1		0	0	0	0	0	0	0	0	0	0	0	0	50.2561	9.29024	0	0	0	0	0	0	0	29.5331	10.9206	0	0	0	0	0	0	0	0	0
07_exo_PrA_HSP90_2		0	0	0	0	0	0	0	0	0	0	0	0	49.5691	8.1896	0	0	0	0	0	0	0	29.3682	12.8731	0	0	0	0	0	0	0	0	0
07_exo_PrA_HSP90_3		0	0	0	0	0	0	0	0	0	0	0	0	55.8671	5.47575	0	0	0	0	0	0	0	26.0043	12.6529	0	0	0	0	0	0	0	0	0
07_exo_PrA_HSP90_4		0	0	0	0	0	0	0	0	0	0	0	0	55.9897	9.56833	0	0	0	0	0	0	0	23.449	10.993	0	0	0	0	0	0	0	0	0
07_exo_PrA_HSP90_5		0	0	0	0	0	0	0	0	0	0	0	0	53.1041	9.34228	0	0	0	0	0	0	0	28.9936	8.56005	0	0	0	0	0	0	0	0	0
07_exo_PrA_HSP90		0	0	0	0	0	0	0	0	0	0	0	0	52.9572	8.37324	0	0	0	0	0	0	0	27.4696	11.1999	0	0	0	0	0	0	0	0	0
								Peak №	1	3
								n	5	5
								size(average)	46.2161	713.891
								dispertion(size)	0.170995	85.4876
								sd(size)	0.413515	9.24595
								intencity	61.3304	38.6696
								dispertion(int)	8.76445	8.76445
								sd(int)	2.96048	2.96048

## Sheet: average_D
x_csv	y_csv
1	0	3.01486e-244
2	1	2.05808e-210
3	2	7.85455e-206
4	3	2.66929e-201
5	4	8.07766e-197
6	5	2.17665e-192
7	6	5.22285e-188
8	7	1.11594e-183
9	8	2.12318e-179
10	9	3.59708e-175
11	10	5.42658e-171
12	11	7.28983e-167
13	12	8.72013e-163
14	13	9.28845e-159
15	14	8.81004e-155
16	15	7.44093e-151
17	16	5.59617e-147
18	17	3.74774e-143
19	18	2.23492e-139
20	19	1.18678e-135
21	20	5.61167e-132
22	21	2.36281e-128
23	22	8.85891e-125
24	23	2.95764e-121
25	24	8.79278e-118
26	25	2.32767e-114
27	26	5.48694e-111
28	27	1.15174e-107
29	28	2.15275e-104
30	29	3.583e-101
31	30	5.31024e-98
32	31	7.00803e-95
33	32	8.23556e-92
34	33	8.61796e-89
35	34	8.03027e-86
36	35	6.66301e-83
37	36	4.92295e-80
38	37	3.23888e-77
39	38	1.89749e-74
40	39	9.8987e-72
41	40	4.59824e-69
42	41	1.90204e-66
43	42	7.00586e-64
44	43	2.29783e-61
45	44	6.71104e-59
46	45	1.74532e-56
47	46	4.04182e-54
48	47	8.33474e-52
49	48	1.53046e-49
50	49	2.50245e-47
51	50	3.64355e-45
52	51	4.72387e-43
53	52	5.45363e-41
54	53	5.60646e-39
55	54	5.13222e-37
56	55	4.18347e-35
57	56	3.03657e-33
58	57	1.96266e-31
59	58	1.12959e-29
60	59	5.78907e-28
61	60	2.64188e-26
62	61	1.07358e-24
63	62	3.88478e-23
64	63	1.25174e-21
65	64	3.59151e-20
66	65	9.17601e-19
67	66	2.08759e-17
68	67	4.22914e-16
69	68	7.62909e-15
70	69	1.22549e-13
71	70	1.7529e-12
72	71	2.23266e-11
73	72	2.53222e-10
74	73	2.55738e-09
75	74	2.29987e-08
76	75	1.84173e-07
77	76	1.3133e-06
78	77	8.33903e-06
79	78	4.715e-05
80	79	0.00023739
81	80	0.00106429
82	81	0.00424882
83	82	0.015104
84	83	0.0478115
85	84	0.134768
86	85	0.338263
87	86	0.756027
88	87	1.50465
89	88	2.66653
90	89	4.20798
91	90	5.91309
92	91	7.39895
93	92	8.24404	8.24404	2.96048
94	93	8.17947
95	94	7.22644
96	95	5.6851
97	96	3.9826
98	97	2.48433
99	98	1.37996
100	99	0.682558
101	100	0.300626
102	101	0.117904
103	102	0.0411759
104	103	0.0128048
105	104	0.00354583
106	105	0.000874335
107	106	0.000191978
108	107	3.75353e-05
109	108	6.53497e-06
110	109	1.01312e-06
111	110	1.3986e-07
112	111	1.71925e-08
113	112	1.88192e-09
114	113	1.83433e-10
115	114	1.59209e-11
116	115	1.23048e-12
117	116	8.46823e-14
118	117	5.18952e-15
119	118	2.83188e-16
120	119	1.37606e-17
121	120	5.95411e-19
122	121	2.29408e-20
123	122	7.87075e-22
124	123	2.40457e-23
125	124	6.54144e-25
126	125	1.58462e-26
127	126	3.41813e-28
128	127	6.56552e-30
129	128	1.12296e-31
130	129	1.7103e-33
131	130	2.31951e-35
132	131	2.80113e-37
133	132	3.01221e-39
134	133	2.88438e-41
135	134	2.45943e-43
136	135	1.86737e-45
137	136	1.26253e-47
138	137	7.60093e-50
139	138	4.0748e-52
140	139	1.94519e-54
141	140	8.26856e-57
142	141	3.12978e-59
143	142	1.0549e-61
144	143	3.1661e-64
145	144	8.46158e-67
146	145	2.01369e-69
147	146	4.26726e-72
148	147	8.05231e-75
149	148	1.35302e-77
150	149	2.02444e-80
151	150	2.69724e-83
152	151	3.19999e-86
153	152	3.38059e-89
154	153	3.18018e-92
155	154	2.66394e-95
156	155	1.98706e-98
157	156	1.31982e-101
158	157	7.80602e-105
159	158	4.11112e-108
160	159	1.928e-111
161	160	8.0513e-115
162	161	2.99392e-118
163	162	9.91357e-122
164	163	2.92303e-125
165	164	7.67454e-129
166	165	1.79426e-132
167	166	3.73536e-136
168	167	6.9246e-140
169	168	1.14307e-143
170	169	1.6802e-147
171	170	2.19922e-151
172	171	2.56323e-155
173	172	2.66025e-159
174	173	2.45851e-163
175	174	2.02319e-167
176	175	1.48257e-171
177	176	9.67403e-176
178	177	5.62102e-180
179	178	2.91033e-184
180	179	4.18822e-187
181	180	8.04637e-187
182	181	1.59607e-186
183	182	3.16422e-186
184	183	6.26964e-186
185	184	1.24159e-185
186	185	2.45741e-185
187	186	4.86115e-185
188	187	9.61082e-185
189	188	1.89908e-184
190	189	3.7505e-184
191	190	7.40278e-184
192	191	1.46037e-183
193	192	2.87934e-183
194	193	5.67392e-183
195	194	1.11747e-182
196	195	2.19963e-182
197	196	4.32738e-182
198	197	8.50868e-182
199	198	1.67209e-181
200	199	3.28413e-181
201	200	6.44677e-181
202	201	1.26481e-180
203	202	2.4801e-180
204	203	4.86045e-180
205	204	9.52015e-180
206	205	1.86369e-179
207	206	3.64639e-179
208	207	7.13043e-179
209	208	1.39357e-178
210	209	2.7221e-178
211	210	5.31424e-178
212	211	1.03691e-177
213	212	2.02209e-177
214	213	3.94113e-177
215	214	7.67721e-177
216	215	1.49468e-176
217	216	2.9084e-176
218	217	5.65615e-176
219	218	1.09939e-175
220	219	2.1357e-175
221	220	4.1466e-175
222	221	8.04648e-175
223	222	1.56056e-174
224	223	3.02494e-174
225	224	5.86024e-174
226	225	1.13468e-173
227	226	2.19582e-173
228	227	4.24696e-173
229	228	8.20961e-173
230	229	1.58609e-172
231	230	3.06264e-172
232	231	5.9105e-172
233	232	1.14002e-171
234	233	2.19769e-171
235	234	4.23428e-171
236	235	8.15368e-171
237	236	1.56924e-170
238	237	3.01848e-170
239	238	5.80293e-170
240	239	1.11498e-169
241	240	2.14117e-169
242	241	4.10955e-169
243	242	7.88315e-169
244	243	1.51135e-168
245	244	2.89598e-168
246	245	5.54606e-168
247	246	1.06154e-167
248	247	2.03072e-167
249	248	3.88261e-167
250	249	7.41924e-167
251	250	1.41696e-166
252	251	2.70468e-166
253	252	5.15985e-166
254	253	9.83827e-166
255	254	1.87483e-165
256	255	3.57082e-165
257	256	6.79727e-165
258	257	1.29319e-164
259	258	2.45896e-164
260	259	4.67308e-164
261	260	8.87597e-164
262	261	1.68496e-163
263	262	3.19688e-163
264	263	6.0621e-163
265	264	1.1489e-162
266	265	2.17622e-162
267	266	4.11988e-162
268	267	7.79521e-162
269	268	1.47412e-161
270	269	2.78611e-161
271	270	5.26292e-161
272	271	9.9361e-161
273	272	1.87485e-160
274	273	3.53573e-160
275	274	6.66428e-160
276	275	1.25542e-159
277	276	2.36367e-159
278	277	4.44779e-159
279	278	8.36498e-159
280	279	1.57234e-158
281	280	2.95386e-158
282	281	5.54618e-158
283	282	1.04078e-157
284	283	1.95204e-157
285	284	3.65912e-157
286	285	6.85532e-157
287	286	1.28363e-156
288	287	2.40222e-156
289	288	4.49313e-156
290	289	8.39935e-156
291	290	1.56929e-155
292	291	2.93038e-155
293	292	5.46897e-155
294	293	1.02011e-154
295	294	1.90175e-154
296	295	3.54338e-154
297	296	6.59851e-154
298	297	1.2281e-153
299	298	2.28447e-153
300	299	4.24714e-153
301	300	7.8917e-153
302	301	1.46557e-152
303	302	2.72021e-152
304	303	5.04615e-152
305	304	9.35577e-152
306	305	1.73365e-151
307	306	3.21073e-151
308	307	5.94303e-151
309	308	1.09944e-150
310	309	2.03283e-150
311	310	3.75655e-150
312	311	6.93808e-150
313	312	1.28071e-149
314	313	2.36279e-149
315	314	4.35671e-149
316	315	8.02889e-149
317	316	1.47881e-148
318	317	2.72228e-148
319	318	5.00856e-148
320	319	9.20991e-148
321	320	1.69262e-147
322	321	3.10903e-147
323	322	5.70758e-147
324	323	1.04723e-146
325	324	1.92039e-146
326	325	3.51967e-146
327	326	6.44725e-146
328	327	1.18035e-145
329	328	2.15976e-145
330	329	3.94969e-145
331	330	7.21908e-145
332	331	1.31875e-144
333	332	2.40771e-144
334	333	4.39348e-144
335	334	8.0126e-144
336	335	1.46049e-143
337	336	2.66065e-143
338	337	4.84438e-143
339	338	8.81554e-143
340	339	1.60333e-142
341	340	2.91445e-142
342	341	5.29483e-142
343	342	9.61411e-142
344	343	1.74473e-141
345	344	3.16452e-141
346	345	5.73654e-141
347	346	1.03933e-140
348	347	1.882e-140
349	348	3.406e-140
350	349	6.16074e-140
351	350	1.11374e-139
352	351	2.0123e-139
353	352	3.63384e-139
354	353	6.55843e-139
355	354	1.18303e-138
356	355	2.13281e-138
357	356	3.84301e-138
358	357	6.92072e-138
359	358	1.24564e-137
360	359	2.24076e-137
361	360	4.02866e-137
362	361	7.23914e-137
363	362	1.30009e-136
364	363	2.33359e-136
365	364	4.18634e-136
366	365	7.50597e-136
367	366	1.34506e-135
368	367	2.40899e-135
369	368	4.31214e-135
370	369	7.71455e-135
371	370	1.3794e-134
372	371	2.46509e-134
373	372	4.40286e-134
374	373	7.85958e-134
375	374	1.40225e-133
376	375	2.50042e-133
377	376	4.45617e-133
378	377	7.93729e-133
379	378	1.41301e-132
380	379	2.51407e-132
381	380	4.47067e-132
382	381	7.94565e-132
383	382	1.41139e-131
384	383	2.50569e-131
385	384	4.44599e-131
386	385	7.88444e-131
387	386	1.39745e-130
388	387	2.47549e-130
389	388	4.38276e-130
390	389	7.75526e-130
391	390	1.37153e-129
392	391	2.42426e-129
393	392	4.28264e-129
394	393	7.56148e-129
395	394	1.33433e-128
396	395	2.35332e-128
397	396	4.1482e-128
398	397	7.30804e-128
399	398	1.28678e-127
400	399	2.26447e-127
401	400	3.98284e-127
402	401	7.00132e-127
403	402	1.23007e-126
404	403	2.15992e-126
405	404	3.79061e-126
406	405	6.64879e-126
407	406	1.16557e-125
408	407	2.04218e-125
409	408	3.57611e-125
410	409	6.25878e-125
411	410	1.09479e-124
412	411	1.91396e-124
413	412	3.34423e-124
414	413	5.84012e-124
415	414	1.01931e-123
416	415	1.7781e-123
417	416	3.10003e-123
418	417	5.40179e-123
419	418	9.40742e-123
420	419	1.63744e-122
421	420	2.84853e-122
422	421	4.95265e-122
423	422	8.6063e-122
424	423	1.49471e-121
425	424	2.59453e-121
426	425	4.50114e-121
427	426	7.80454e-121
428	427	1.35249e-120
429	428	2.34251e-120
430	429	4.055e-120
431	430	7.01556e-120
432	431	1.21309e-119
433	432	2.09647e-119
434	433	3.62113e-119
435	434	6.25117e-119
436	435	1.07855e-118
437	436	1.85986e-118
438	437	3.2054e-118
439	438	5.52135e-118
440	439	9.50538e-118
441	440	1.63552e-117
442	441	2.81257e-117
443	442	4.83407e-117
444	443	8.30393e-117
445	444	1.42566e-116
446	445	2.4463e-116
447	446	4.19532e-116
448	447	7.19088e-116
449	448	1.23186e-115
450	449	2.10911e-115
451	450	3.60912e-115
452	451	6.17255e-115
453	452	1.05509e-114
454	453	1.8025e-114
455	454	3.07767e-114
456	455	5.25208e-114
457	456	8.95781e-114
458	457	1.52698e-113
459	458	2.60152e-113
460	459	4.42978e-113
461	460	7.53875e-113
462	461	1.28226e-112
463	462	2.1798e-112
464	463	3.70355e-112
465	464	6.28899e-112
466	465	1.06735e-111
467	466	1.81047e-111
468	467	3.06929e-111
469	468	5.20052e-111
470	469	8.80677e-111
471	470	1.49056e-110
472	471	2.5214e-110
473	472	4.26282e-110
474	473	7.20299e-110
475	474	1.21644e-109
476	475	2.0532e-109
477	476	3.46363e-109
478	477	5.83974e-109
479	478	9.84051e-109
480	479	1.65731e-108
481	480	2.78965e-108
482	481	4.69309e-108
483	482	7.89094e-108
484	483	1.32605e-107
485	484	2.22717e-107
486	485	3.73859e-107
487	486	6.27226e-107
488	487	1.05172e-106
489	488	1.76255e-106
490	489	2.95217e-106
491	490	4.94201e-106
492	491	8.26851e-106
493	492	1.38265e-105
494	493	2.31078e-105
495	494	3.85982e-105
496	495	6.44373e-105
497	496	1.07515e-104
498	497	1.79292e-104
499	498	2.98824e-104
500	499	4.97773e-104
501	500	8.28722e-104
502	501	1.37895e-103
503	502	2.29323e-103
504	503	3.81162e-103
505	504	6.33189e-103
506	505	1.05128e-102
507	506	1.74448e-102
508	507	2.89316e-102
509	508	4.79559e-102
510	509	7.94463e-102
511	510	1.31542e-101
512	511	2.17681e-101
513	512	3.60028e-101
514	513	5.95131e-101
515	514	9.83222e-101
516	515	1.6235e-100
517	516	2.67925e-100
518	517	4.41913e-100
519	518	7.28486e-100
520	519	1.20024e-99
521	520	1.9764e-99
522	521	3.2527e-99
523	522	5.35026e-99
524	523	8.79564e-99
525	524	1.44518e-98
526	525	2.37321e-98
527	526	3.89506e-98
528	527	6.38928e-98
529	528	1.0475e-97
530	529	1.71638e-97
531	530	2.81084e-97
532	531	4.60067e-97
533	532	7.52605e-97
534	533	1.23048e-96
535	534	2.01068e-96
536	535	3.28378e-96
537	536	5.36001e-96
538	537	8.74419e-96
539	538	1.42572e-95
540	539	2.32333e-95
541	540	3.78399e-95
542	541	6.15955e-95
543	542	1.0021e-94
544	543	1.62942e-94
545	544	2.648e-94
546	545	4.30094e-94
547	546	6.98185e-94
548	547	1.13276e-93
549	548	1.83683e-93
550	549	2.97688e-93
551	550	4.82186e-93
552	551	7.80601e-93
553	552	1.26301e-92
554	553	2.04241e-92
555	554	3.30098e-92
556	555	5.33217e-92
557	556	8.60848e-92
558	557	1.38903e-91
559	558	2.24004e-91
560	559	3.61046e-91
561	560	5.81609e-91
562	561	9.364e-91
563	562	1.50679e-90
564	563	2.42329e-90
565	564	3.89512e-90
566	565	6.25744e-90
567	566	1.0047e-89
568	567	1.61225e-89
569	568	2.5858e-89
570	569	4.14492e-89
571	570	6.64049e-89
572	571	1.06327e-88
573	572	1.70158e-88
574	573	2.72158e-88
575	574	4.35061e-88
576	575	6.95091e-88
577	576	1.10993e-87
578	577	1.77137e-87
579	578	2.82543e-87
580	579	4.50425e-87
581	580	7.17664e-87
582	581	1.14283e-86
583	582	1.81888e-86
584	583	2.89326e-86
585	584	4.59973e-86
586	585	7.30867e-86
587	586	1.16066e-85
588	587	1.8422e-85
589	588	2.92232e-85
590	589	4.63319e-85
591	590	7.34165e-85
592	591	1.1627e-84
593	592	1.84038e-84
594	593	2.91142e-84
595	594	4.60326e-84
596	595	7.27423e-84
597	596	1.14887e-83
598	597	1.81349e-83
599	598	2.86102e-83
600	599	4.51117e-83
601	600	7.10917e-83
602	601	1.11972e-82
603	602	1.76263e-82
604	603	2.77316e-82
605	604	4.36065e-82
606	605	6.85311e-82
607	606	1.07643e-81
608	607	1.68984e-81
609	608	2.65135e-81
610	609	4.15768e-81
611	610	6.51621e-81
612	611	1.02071e-80
613	612	1.59797e-80
614	613	2.50033e-80
615	614	3.91011e-80
616	615	6.1114e-80
617	616	9.54672e-80
618	617	1.49049e-79
619	618	2.32577e-79
620	619	3.62714e-79
621	620	5.65358e-79
622	621	8.80735e-79
623	622	1.37129e-78
624	623	2.13389e-78
625	624	3.31878e-78
626	625	5.15876e-78
627	626	8.01445e-78
628	627	1.24441e-77
629	628	1.93115e-77
630	629	2.99523e-77
631	630	4.64306e-77
632	631	7.19351e-77
633	632	1.11388e-76
634	633	1.72384e-76
635	634	2.66636e-76
636	635	4.12194e-76
637	636	6.36862e-76
638	637	9.83447e-76
639	638	1.51781e-75
640	639	2.34124e-75
641	640	3.60942e-75
642	641	5.56146e-75
643	642	8.56449e-75
644	643	1.31818e-74
645	644	2.02774e-74
646	645	3.11753e-74
647	646	4.79037e-74
648	647	7.35682e-74
649	648	1.1292e-73
650	649	1.73227e-73
651	650	2.65596e-73
652	651	4.06994e-73
653	652	6.23328e-73
654	653	9.54127e-73
655	654	1.45968e-72
656	655	2.23188e-72
657	656	3.41071e-72
658	657	5.20932e-72
659	658	7.95203e-72
660	659	1.21321e-71
661	660	1.84994e-71
662	661	2.81929e-71
663	662	4.29421e-71
664	663	6.53714e-71
665	664	9.94614e-71
666	665	1.51246e-70
667	666	2.29865e-70
668	667	3.49159e-70
669	668	5.30073e-70
670	669	8.04285e-70
671	670	1.21968e-69
672	671	1.8486e-69
673	672	2.80028e-69
674	673	4.23957e-69
675	674	6.4151e-69
676	675	9.70168e-69
677	676	1.4664e-68
678	677	2.21523e-68
679	678	3.34461e-68
680	679	5.04702e-68
681	680	7.61178e-68
682	681	1.14736e-67
683	682	1.72851e-67
684	683	2.6026e-67
685	684	3.91656e-67
686	685	5.89065e-67
687	686	8.85489e-67
688	687	1.33035e-66
689	688	1.9976e-66
690	689	2.99787e-66
691	690	4.49654e-66
692	691	6.74071e-66
693	692	1.00994e-65
694	693	1.51233e-65
695	694	2.26338e-65
696	695	3.38557e-65
697	696	5.06135e-65
698	697	7.56246e-65
699	698	1.12933e-64
700	699	1.68555e-64
701	700	2.51433e-64
702	701	3.74857e-64
703	702	5.58559e-64
704	703	8.31831e-64
705	704	1.23812e-63
706	705	1.84184e-63
707	706	2.73843e-63
708	707	4.06924e-63
709	708	6.04348e-63
710	709	8.97061e-63
711	710	1.33082e-62
712	711	1.97322e-62
713	712	2.92412e-62
714	713	4.33089e-62
715	714	6.4109e-62
716	715	9.48469e-62
717	716	1.40245e-61
718	717	2.0726e-61
719	718	3.06129e-61
720	719	4.51913e-61
721	720	6.66755e-61
722	721	9.83195e-61
723	722	1.44902e-60
724	723	2.13437e-60
725	724	3.14216e-60
726	725	4.62325e-60
727	726	6.79873e-60
728	727	9.99241e-60
729	728	1.46782e-59
730	729	2.15496e-59
731	730	3.16203e-59
732	731	4.63719e-59
733	732	6.7968e-59
734	733	9.95671e-59
735	734	1.45777e-58
736	735	2.13316e-58
737	736	3.11975e-58
738	737	4.56012e-58
739	738	6.66186e-58
740	739	9.72694e-58
741	740	1.41944e-57
742	741	2.07024e-57
743	742	3.01777e-57
744	743	4.39656e-57
745	744	6.40179e-57
746	745	9.31646e-57
747	746	1.35507e-56
748	747	1.96986e-56
749	748	2.862e-56
750	749	4.1559e-56
751	750	6.03145e-56
752	751	8.74864e-56
753	752	1.2683e-55
754	753	1.83765e-55
755	754	2.66113e-55
756	755	3.85151e-55
757	756	5.57131e-55
758	757	8.05462e-55
759	758	1.16384e-54
760	759	1.68076e-54
761	760	2.42593e-54
762	761	3.49954e-54
763	762	5.04553e-54
764	763	7.27049e-54
765	764	1.04709e-53
766	765	1.50717e-53
767	766	2.16822e-53
768	767	3.1175e-53
769	768	4.47993e-53
770	769	6.43425e-53
771	770	9.23603e-53
772	771	1.32506e-52
773	772	1.89996e-52
774	773	2.72281e-52
775	774	3.89988e-52
776	775	5.58272e-52
777	776	7.98735e-52
778	777	1.14214e-51
779	778	1.6323e-51
780	779	2.33154e-51
781	780	3.32847e-51
782	781	4.74908e-51
783	782	6.77228e-51
784	783	9.65211e-51
785	784	1.3749e-50
786	785	1.95741e-50
787	786	2.78518e-50
788	787	3.96084e-50
789	788	5.62966e-50
790	789	7.99721e-50
791	790	1.13542e-49
792	791	1.61115e-49
793	792	2.28495e-49
794	793	3.23877e-49
795	794	4.58821e-49
796	795	6.49635e-49
797	796	9.19298e-49
798	797	1.30018e-48
799	798	1.83787e-48
800	799	2.59649e-48
801	800	3.66623e-48
802	801	5.17386e-48
803	802	7.29745e-48
804	803	1.0287e-47
805	804	1.44933e-47
806	805	2.04084e-47
807	806	2.87218e-47
808	807	4.03994e-47
809	808	5.67937e-47
810	809	7.97971e-47
811	810	1.12056e-46
812	811	1.5727e-46
813	812	2.20606e-46
814	813	3.09278e-46
815	814	4.33355e-46
816	815	6.06876e-46
817	816	8.4941e-46
818	817	1.18822e-45
819	818	1.66126e-45
820	819	2.32134e-45
821	820	3.24192e-45
822	821	4.5251e-45
823	822	6.31269e-45
824	823	8.80162e-45
825	824	1.22651e-44
826	825	1.70822e-44
827	826	2.3778e-44
828	827	3.30804e-44
829	828	4.59966e-44
830	829	6.39209e-44
831	830	8.87814e-44
832	831	1.23243e-43
833	832	1.70987e-43
834	833	2.37098e-43
835	834	3.28588e-43
836	835	4.55133e-43
837	836	6.30067e-43
838	837	8.71758e-43
839	838	1.2055e-42
840	839	1.66609e-42
841	840	2.30141e-42
842	841	3.17723e-42
843	842	4.38395e-42
844	843	6.04567e-42
845	844	8.33267e-42
846	845	1.14785e-41
847	846	1.58033e-41
848	847	2.17457e-41
849	848	2.99061e-41
850	849	4.11062e-41
851	850	5.64698e-41
852	851	7.75331e-41
853	852	1.06395e-40
854	853	1.45919e-40
855	854	2.00018e-40
856	855	2.74022e-40
857	856	3.752e-40
858	857	5.13456e-40
859	858	7.0227e-40
860	859	9.59991e-40
861	860	1.31157e-39
862	861	1.79092e-39
863	862	2.44413e-39
864	863	3.33375e-39
865	864	4.54469e-39
866	865	6.19207e-39
867	866	8.43198e-39
868	867	1.14758e-38
869	868	1.56099e-38
870	869	2.12216e-38
871	870	2.88349e-38
872	871	3.91579e-38
873	872	5.31474e-38
874	873	7.20952e-38
875	874	9.77444e-38
876	875	1.32446e-37
877	876	1.79369e-37
878	877	2.42783e-37
879	878	3.28435e-37
880	879	4.44061e-37
881	880	6.00064e-37
882	881	8.10427e-37
883	882	1.09394e-36
884	883	1.47581e-36
885	884	1.9899e-36
886	885	2.6816e-36
887	886	3.61175e-36
888	887	4.86187e-36
889	888	6.54109e-36
890	889	8.79546e-36
891	890	1.18203e-35
892	891	1.58767e-35
893	892	2.13134e-35
894	893	2.85961e-35
895	894	3.83463e-35
896	895	5.13926e-35
897	896	6.88399e-35
898	897	9.21596e-35
899	898	1.23311e-34
900	899	1.64902e-34
901	900	2.204e-34
902	901	2.94414e-34
903	902	3.93067e-34
904	903	5.24488e-34
905	904	6.99467e-34
906	905	9.32309e-34
907	906	1.24198e-33
908	907	1.6536e-33
909	908	2.20043e-33
910	909	2.92648e-33
911	910	3.88997e-33
912	911	5.16783e-33
913	912	6.86169e-33
914	913	9.10576e-33
915	914	1.20771e-32
916	915	1.60092e-32
917	916	2.121e-32
918	917	2.80848e-32
919	918	3.71675e-32
920	919	4.91606e-32
921	920	6.4988e-32
922	921	8.58638e-32
923	922	1.13383e-31
924	923	1.4964e-31
925	924	1.97383e-31
926	925	2.60216e-31
927	926	3.42861e-31
928	927	4.51507e-31
929	928	5.94253e-31
930	929	7.81701e-31
931	930	1.02771e-30
932	931	1.3504e-30
933	932	1.77344e-30
934	933	2.32773e-30
935	934	3.05358e-30
936	935	4.00357e-30
937	936	5.24623e-30
938	937	6.87083e-30
939	938	8.99357e-30
940	939	1.17657e-29
941	940	1.53837e-29
942	941	2.01034e-29
943	942	2.62566e-29
944	943	3.42743e-29
945	944	4.47158e-29
946	945	5.83062e-29
947	946	7.59853e-29
948	947	9.89706e-29
949	948	1.28838e-28
950	949	1.67627e-28
951	950	2.17974e-28
952	951	2.83287e-28
953	952	3.67969e-28
954	953	4.77702e-28
955	954	6.19818e-28
956	955	8.03772e-28
957	956	1.04175e-27
958	957	1.34944e-27
959	958	1.74706e-27
960	959	2.2606e-27
961	960	2.92347e-27
962	961	3.77865e-27
963	962	4.88131e-27
964	963	6.30227e-27
965	964	8.13242e-27
966	965	1.04883e-26
967	966	1.35191e-26
968	967	1.74163e-26
969	968	2.24246e-26
970	969	2.88572e-26
971	970	3.71147e-26
972	971	4.77088e-26
973	972	6.12933e-26
974	973	7.87026e-26
975	974	1.01001e-25
976	975	1.29547e-25
977	976	1.66068e-25
978	977	2.12769e-25
979	978	2.72453e-25
980	979	3.48688e-25
981	980	4.46009e-25
982	981	5.7018e-25
983	982	7.28521e-25
984	983	9.30322e-25
985	984	1.18737e-24
986	985	1.51461e-24
987	986	1.93097e-24
988	987	2.46044e-24
989	988	3.13337e-24
990	989	3.98816e-24
991	990	5.07334e-24
992	991	6.45027e-24
993	992	8.19639e-24
994	993	1.04095e-23
995	994	1.32129e-23
996	995	1.6762e-23
997	996	2.12529e-23
998	997	2.69321e-23
999	998	3.41102e-23
1000	999	4.31777e-23
1001	1000	5.46256e-23
1002	1001	6.90709e-23
1003	1002	8.72882e-23
1004	1003	1.1025e-22
1005	1004	1.39175e-22
1006	1005	1.75592e-22
1007	1006	2.21417e-22
1008	1007	2.79048e-22
1009	1008	3.51486e-22
1010	1009	4.42485e-22
1011	1010	5.56738e-22
1012	1011	7.00107e-22
1013	1012	8.79913e-22
1014	1013	1.10529e-21
1015	1014	1.38763e-21
1016	1015	1.74114e-21
1017	1016	2.18352e-21
1018	1017	2.73678e-21
1019	1018	3.42834e-21
1020	1019	4.29229e-21
1021	1020	5.37102e-21
1022	1021	6.71716e-21
1023	1022	8.39608e-21
1024	1023	1.04889e-20
1025	1024	1.30961e-20
1026	1025	1.63424e-20
1027	1026	2.03823e-20
1028	1027	2.54069e-20
1029	1028	3.16527e-20
1030	1029	3.94124e-20
1031	1030	4.90473e-20
1032	1031	6.10041e-20
1033	1032	7.58342e-20
1034	1033	9.42176e-20
1035	1034	1.16993e-19
1036	1035	1.45195e-19
1037	1036	1.80095e-19
1038	1037	2.23263e-19
1039	1038	2.76625e-19
1040	1039	3.42553e-19
1041	1040	4.2396e-19
1042	1041	5.24426e-19
1043	1042	6.48344e-19
1044	1043	8.01102e-19
1045	1044	9.89308e-19
1046	1045	1.22106e-18
1047	1046	1.50627e-18
1048	1047	1.85709e-18
1049	1048	2.28835e-18
1050	1049	2.81821e-18
1051	1050	3.46886e-18
1052	1051	4.26738e-18
1053	1052	5.24684e-18
1054	1053	6.44756e-18
1055	1054	7.91871e-18
1056	1055	9.72019e-18
1057	1056	1.1925e-17
1058	1057	1.46218e-17
1059	1058	1.79187e-17
1060	1059	2.19469e-17
1061	1060	2.68659e-17
1062	1061	3.28693e-17
1063	1062	4.01922e-17
1064	1063	4.91196e-17
1065	1064	5.99969e-17
1066	1065	7.32428e-17
1067	1066	8.93639e-17
1068	1067	1.08974e-16
1069	1068	1.32813e-16
1070	1069	1.61779e-16
1071	1070	1.96955e-16
1072	1071	2.39647e-16
1073	1072	2.91433e-16
1074	1073	3.54214e-16
1075	1074	4.30284e-16
1076	1075	5.22404e-16
1077	1076	6.33898e-16
1078	1077	7.68764e-16
1079	1078	9.31813e-16
1080	1079	1.12882e-15
1081	1080	1.36674e-15
1082	1081	1.65388e-15
1083	1082	2.00026e-15
1084	1083	2.41785e-15
1085	1084	2.92102e-15
1086	1085	3.52696e-15
1087	1086	4.25626e-15
1088	1087	5.13354e-15
1089	1088	6.18825e-15
1090	1089	7.45556e-15
1091	1090	8.97747e-15
1092	1091	1.08041e-14
1093	1092	1.29953e-14
1094	1093	1.56223e-14
1095	1094	1.877e-14
1096	1095	2.25396e-14
1097	1096	2.70513e-14
1098	1097	3.24484e-14
1099	1098	3.89009e-14
1100	1099	4.66108e-14
1101	1100	5.58182e-14
1102	1101	6.68077e-14
1103	1102	7.99168e-14
1104	1103	9.55459e-14
1105	1104	1.14169e-13
1106	1105	1.36346e-13
1107	1106	1.62743e-13
1108	1107	1.94143e-13
1109	1108	2.31474e-13
1110	1109	2.75832e-13
1111	1110	3.28511e-13
1112	1111	3.91034e-13
1113	1112	4.65203e-13
1114	1113	5.53135e-13
1115	1114	6.57327e-13
1116	1115	7.80716e-13
1117	1116	9.26758e-13
1118	1117	1.09952e-12
1119	1118	1.30376e-12
1120	1119	1.5451e-12
1121	1120	1.8301e-12
1122	1121	2.16649e-12
1123	1122	2.56329e-12
1124	1123	3.03111e-12
1125	1124	3.58235e-12
1126	1125	4.2315e-12
1127	1126	4.99555e-12
1128	1127	5.89431e-12
1129	1128	6.95096e-12
1130	1129	8.19252e-12
1131	1130	9.65056e-12
1132	1131	1.13618e-11
1133	1132	1.33692e-11
1134	1133	1.57226e-11
1135	1134	1.84802e-11
1136	1135	2.17094e-11
1137	1136	2.54889e-11
1138	1137	2.991e-11
1139	1138	3.50787e-11
1140	1139	4.1118e-11
1141	1140	4.81706e-11
1142	1141	5.64018e-11
1143	1142	6.60033e-11
1144	1143	7.71969e-11
1145	1144	9.02394e-11
1146	1145	1.05427e-10
1147	1146	1.23104e-10
1148	1147	1.43666e-10
1149	1148	1.67569e-10
1150	1149	1.95343e-10
1151	1150	2.27595e-10
1152	1151	2.65027e-10
1153	1152	3.08445e-10
1154	1153	3.58779e-10
1155	1154	4.17098e-10
1156	1155	4.8463e-10
1157	1156	5.62788e-10
1158	1157	6.53191e-10
1159	1158	7.577e-10
1160	1159	8.78448e-10
1161	1160	1.01788e-09
1162	1161	1.17879e-09
1163	1162	1.3644e-09
1164	1163	1.57836e-09
1165	1164	1.82487e-09
1166	1165	2.10872e-09
1167	1166	2.43539e-09
1168	1167	2.81112e-09
1169	1168	3.24304e-09
1170	1169	3.73926e-09
1171	1170	4.30905e-09
1172	1171	4.96293e-09
1173	1172	5.7129e-09
1174	1173	6.57259e-09
1175	1174	7.5575e-09
1176	1175	8.68522e-09
1177	1176	9.97575e-09
1178	1177	1.14517e-08
1179	1178	1.31389e-08
1180	1179	1.50664e-08
1181	1180	1.72671e-08
1182	1181	1.97784e-08
1183	1182	2.26425e-08
1184	1183	2.59071e-08
1185	1184	2.96262e-08
1186	1185	3.38606e-08
1187	1186	3.86789e-08
1188	1187	4.41586e-08
1189	1188	5.03869e-08
1190	1189	5.74622e-08
1191	1190	6.54949e-08
1192	1191	7.46096e-08
1193	1192	8.49462e-08
1194	1193	9.66616e-08
1195	1194	1.09932e-07
1196	1195	1.24957e-07
1197	1196	1.41956e-07
1198	1197	1.6118e-07
1199	1198	1.82906e-07
1200	1199	2.07447e-07
1201	1200	2.35152e-07
1202	1201	2.6641e-07
1203	1202	3.01658e-07
1204	1203	3.41382e-07
1205	1204	3.86125e-07
1206	1205	4.36492e-07
1207	1206	4.93158e-07
1208	1207	5.56875e-07
1209	1208	6.28479e-07
1210	1209	7.08901e-07
1211	1210	7.99175e-07
1212	1211	9.00449e-07
1213	1212	1.014e-06
1214	1213	1.14125e-06
1215	1214	1.28375e-06
1216	1215	1.44326e-06
1217	1216	1.6217e-06
1218	1217	1.8212e-06
1219	1218	2.04412e-06
1220	1219	2.29306e-06
1221	1220	2.57091e-06
1222	1221	2.88084e-06
1223	1222	3.22637e-06
1224	1223	3.61135e-06
1225	1224	4.04005e-06
1226	1225	4.51717e-06
1227	1226	5.04785e-06
1228	1227	5.63778e-06
1229	1228	6.29321e-06
1230	1229	7.02097e-06
1231	1230	7.82859e-06
1232	1231	8.72432e-06
1233	1232	9.7172e-06
1234	1233	1.08171e-05
1235	1234	1.2035e-05
1236	1235	1.33825e-05
1237	1236	1.48729e-05
1238	1237	1.65201e-05
1239	1238	1.83396e-05
1240	1239	2.03484e-05
1241	1240	2.25648e-05
1242	1241	2.50089e-05
1243	1242	2.77026e-05
1244	1243	3.06695e-05
1245	1244	3.39355e-05
1246	1245	3.75287e-05
1247	1246	4.14796e-05
1248	1247	4.58212e-05
1249	1248	5.05895e-05
1250	1249	5.58234e-05
1251	1250	6.15649e-05
1252	1251	6.78596e-05
1253	1252	7.47569e-05
1254	1253	8.231e-05
1255	1254	9.05765e-05
1256	1255	9.96186e-05
1257	1256	0.000109503
1258	1257	0.000120302
1259	1258	0.000132094
1260	1259	0.000144962
1261	1260	0.000158996
1262	1261	0.000174293
1263	1262	0.000190956
1264	1263	0.000209099
1265	1264	0.000228839
1266	1265	0.000250305
1267	1266	0.000273634
1268	1267	0.000298974
1269	1268	0.00032648
1270	1269	0.000356322
1271	1270	0.000388678
1272	1271	0.00042374
1273	1272	0.00046171
1274	1273	0.000502807
1275	1274	0.000547261
1276	1275	0.000595319
1277	1276	0.000647241
1278	1277	0.000703305
1279	1278	0.000763806
1280	1279	0.000829057
1281	1280	0.000899387
1282	1281	0.000975148
1283	1282	0.00105671
1284	1283	0.00114447
1285	1284	0.00123883
1286	1285	0.00134024
1287	1286	0.00144915
1288	1287	0.00156605
1289	1288	0.00169146
1290	1289	0.0018259
1291	1290	0.00196995
1292	1291	0.00212419
1293	1292	0.00228926
1294	1293	0.0024658
1295	1294	0.00265449
1296	1295	0.00285605
1297	1296	0.00307124
1298	1297	0.00330082
1299	1298	0.00354561
1300	1299	0.00380647
1301	1300	0.00408428
1302	1301	0.00437996
1303	1302	0.00469446
1304	1303	0.00502879
1305	1304	0.00538397
1306	1305	0.00576106
1307	1306	0.00616119
1308	1307	0.00658549
1309	1308	0.00703515
1310	1309	0.00751138
1311	1310	0.00801545
1312	1311	0.00854865
1313	1312	0.00911231
1314	1313	0.00970781
1315	1314	0.0103365
1316	1315	0.011
1317	1316	0.0116995
1318	1317	0.0124368
1319	1318	0.0132132
1320	1319	0.0140304
1321	1320	0.0148899
1322	1321	0.0157934
1323	1322	0.0167426
1324	1323	0.0177391
1325	1324	0.0187845
1326	1325	0.0198807
1327	1326	0.0210292
1328	1327	0.022232
1329	1328	0.0234905
1330	1329	0.0248068
1331	1330	0.0261823
1332	1331	0.027619
1333	1332	0.0291186
1334	1333	0.0306827
1335	1334	0.032313
1336	1335	0.0340113
1337	1336	0.0357792
1338	1337	0.0376184
1339	1338	0.0395304
1340	1339	0.0415167
1341	1340	0.0435789
1342	1341	0.0457185
1343	1342	0.0479367
1344	1343	0.050235
1345	1344	0.0526146
1346	1345	0.0550767
1347	1346	0.0576223
1348	1347	0.0602524
1349	1348	0.0629681
1350	1349	0.06577
1351	1350	0.0686589
1352	1351	0.0716353
1353	1352	0.0746997
1354	1353	0.0778525
1355	1354	0.0810937
1356	1355	0.0844236
1357	1356	0.0878419
1358	1357	0.0913484
1359	1358	0.0949428
1360	1359	0.0986245
1361	1360	0.102393
1362	1361	0.106246
1363	1362	0.110185
1364	1363	0.114206
1365	1364	0.11831
1366	1365	0.122493
1367	1366	0.126755
1368	1367	0.131093
1369	1368	0.135505
1370	1369	0.139989
1371	1370	0.144542
1372	1371	0.14916
1373	1372	0.153842
1374	1373	0.158584
1375	1374	0.163382
1376	1375	0.168233
1377	1376	0.173133
1378	1377	0.178078
1379	1378	0.183063
1380	1379	0.188085
1381	1380	0.193138
1382	1381	0.198219
1383	1382	0.203321
1384	1383	0.20844
1385	1384	0.213571
1386	1385	0.218707
1387	1386	0.223845
1388	1387	0.228977
1389	1388	0.234099
1390	1389	0.239203
1391	1390	0.244285
1392	1391	0.249338
1393	1392	0.254355
1394	1393	0.259331
1395	1394	0.264259
1396	1395	0.269133
1397	1396	0.273947
1398	1397	0.278693
1399	1398	0.283366
1400	1399	0.28796
1401	1400	0.292467
1402	1401	0.296881
1403	1402	0.301197
1404	1403	0.305408
1405	1404	0.309507
1406	1405	0.31349
1407	1406	0.317349
1408	1407	0.321079
1409	1408	0.324675
1410	1409	0.328132
1411	1410	0.331442
1412	1411	0.334603
1413	1412	0.337608
1414	1413	0.340453
1415	1414	0.343134
1416	1415	0.345645
1417	1416	0.347985
1418	1417	0.350147
1419	1418	0.35213
1420	1419	0.353929
1421	1420	0.355543
1422	1421	0.356967
1423	1422	0.358201
1424	1423	0.359241
1425	1424	0.360087
1426	1425	0.360737
1427	1426	0.361189
1428	1427	0.361444
1429	1428	0.3615	0.3615	2.96048
1430	1429	0.361357
1431	1430	0.361017
1432	1431	0.360478
1433	1432	0.359743
1434	1433	0.358813
1435	1434	0.357688
1436	1435	0.356371
1437	1436	0.354864
1438	1437	0.353169
1439	1438	0.351289
1440	1439	0.349228
1441	1440	0.346988
1442	1441	0.344574
1443	1442	0.341988
1444	1443	0.339235
1445	1444	0.33632
1446	1445	0.333246
1447	1446	0.33002
1448	1447	0.326645
1449	1448	0.323128
1450	1449	0.319473
1451	1450	0.315685
1452	1451	0.311772
1453	1452	0.307738
1454	1453	0.303589
1455	1454	0.299332
1456	1455	0.294972
1457	1456	0.290517
1458	1457	0.285971
1459	1458	0.281342
1460	1459	0.276637
1461	1460	0.27186
1462	1461	0.26702
1463	1462	0.262121
1464	1463	0.257171
1465	1464	0.252177
1466	1465	0.247143
1467	1466	0.242077
1468	1467	0.236985
1469	1468	0.231872
1470	1469	0.226745
1471	1470	0.22161
1472	1471	0.216472
1473	1472	0.211337
1474	1473	0.206211
1475	1474	0.201099
1476	1475	0.196005
1477	1476	0.190936
1478	1477	0.185896
1479	1478	0.180889
1480	1479	0.175921
1481	1480	0.170995
1482	1481	0.166116
1483	1482	0.161288
1484	1483	0.156514
1485	1484	0.151798
1486	1485	0.147143
1487	1486	0.142552
1488	1487	0.138029
1489	1488	0.133576
1490	1489	0.129196
1491	1490	0.124891
1492	1491	0.120663
1493	1492	0.116514
1494	1493	0.112446
1495	1494	0.108461
1496	1495	0.104559
1497	1496	0.100743
1498	1497	0.0970119
1499	1498	0.0933682
1500	1499	0.0898119
1501	1500	0.0863437
1502	1501	0.0829639
1503	1502	0.0796726
1504	1503	0.0764698
1505	1504	0.0733556
1506	1505	0.0703295
1507	1506	0.0673912
1508	1507	0.0645403
1509	1508	0.061776
1510	1509	0.0590976
1511	1510	0.0565044
1512	1511	0.0539952
1513	1512	0.0515692
1514	1513	0.0492251
1515	1514	0.0469618
1516	1515	0.044778
1517	1516	0.0426722
1518	1517	0.0406432
1519	1518	0.0386894
1520	1519	0.0368093
1521	1520	0.0350014
1522	1521	0.0332639
1523	1522	0.0315954
1524	1523	0.0299941
1525	1524	0.0284583
1526	1525	0.0269863
1527	1526	0.0255764
1528	1527	0.0242269
1529	1528	0.022936
1530	1529	0.0217019
1531	1530	0.020523
1532	1531	0.0193974
1533	1532	0.0183235
1534	1533	0.0172996
1535	1534	0.0163239
1536	1535	0.0153948
1537	1536	0.0145106
1538	1537	0.0136697
1539	1538	0.0128704
1540	1539	0.0121113
1541	1540	0.0113906
1542	1541	0.010707
1543	1542	0.0100588
1544	1543	0.00944471
1545	1544	0.00886323
1546	1545	0.00831299
1547	1546	0.00779263
1548	1547	0.00730083
1549	1548	0.00683631
1550	1549	0.00639784
1551	1550	0.0059842
1552	1551	0.00559423
1553	1552	0.0052268
1554	1553	0.00488082
1555	1554	0.00455525
1556	1555	0.00424905
1557	1556	0.00396127
1558	1557	0.00369094
1559	1558	0.00343718
1560	1559	0.00319911
1561	1560	0.00297589
1562	1561	0.00276673
1563	1562	0.00257085
1564	1563	0.00238753
1565	1564	0.00221607
1566	1565	0.00205579
1567	1566	0.00190606
1568	1567	0.00176626
1569	1568	0.00163582
1570	1569	0.00151418
1571	1570	0.00140081
1572	1571	0.00129522
1573	1572	0.00119693
1574	1573	0.0011055
1575	1574	0.00102049
1576	1575	0.000941494
1577	1576	0.00086814
1578	1577	0.000800062
1579	1578	0.000736918
1580	1579	0.000678384
1581	1580	0.000624157
1582	1581	0.00057395
1583	1582	0.000527491
1584	1583	0.000484527
1585	1584	0.000444818
1586	1585	0.000408139
1587	1586	0.000374279
1588	1587	0.00034304
1589	1588	0.000314235
1590	1589	0.000287692
1591	1590	0.000263245
1592	1591	0.000240744
1593	1592	0.000220045
1594	1593	0.000201016
1595	1594	0.000183531
1596	1595	0.000167475
1597	1596	0.00015274
1598	1597	0.000139225
1599	1598	0.000126836
1600	1599	0.000115486
1601	1600	0.000105094
1602	1601	9.55849e-05
1603	1602	8.68883e-05
1604	1603	7.89395e-05
1605	1604	7.16785e-05
1606	1605	6.50497e-05
1607	1606	5.90015e-05
1608	1607	5.34863e-05
1609	1608	4.846e-05
1610	1609	4.38819e-05
1611	1610	3.97146e-05
1612	1611	3.59232e-05
1613	1612	3.2476e-05
1614	1613	2.93434e-05
1615	1614	2.64984e-05
1616	1615	2.39162e-05
1617	1616	2.15737e-05
1618	1617	1.945e-05
1619	1618	1.75257e-05
1620	1619	1.57831e-05
1621	1620	1.4206e-05
1622	1621	1.27795e-05
1623	1622	1.14899e-05
1624	1623	1.03247e-05
1625	1624	9.27265e-06
1626	1625	8.3232e-06
1627	1626	7.46687e-06
1628	1627	6.69496e-06
1629	1628	5.99956e-06
1630	1629	5.37344e-06
1631	1630	4.81002e-06
1632	1631	4.30331e-06
1633	1632	3.84786e-06
1634	1633	3.43873e-06
1635	1634	3.07142e-06
1636	1635	2.74183e-06
1637	1636	2.44627e-06
1638	1637	2.18137e-06
1639	1638	1.94409e-06
1640	1639	1.73166e-06
1641	1640	1.5416e-06
1642	1641	1.37165e-06
1643	1642	1.21977e-06
1644	1643	1.0841e-06
1645	1644	9.62999e-07
1646	1645	8.54954e-07
1647	1646	7.58615e-07
1648	1647	6.72762e-07
1649	1648	5.96298e-07
1650	1649	5.28234e-07
1651	1650	4.67682e-07
1652	1651	4.13845e-07
1653	1652	3.66003e-07
1654	1653	3.23515e-07
1655	1654	2.85802e-07
1656	1655	2.52346e-07
1657	1656	2.22685e-07
1658	1657	1.96402e-07
1659	1658	1.73126e-07
1660	1659	1.52525e-07
1661	1660	1.34302e-07
1662	1661	1.18191e-07
1663	1662	1.03955e-07
1664	1663	9.1384e-08
1665	1664	8.0289e-08
1666	1665	7.05023e-08
1667	1666	6.18746e-08
1668	1667	5.42729e-08
1669	1668	4.7579e-08
1670	1669	4.16877e-08
1671	1670	3.65059e-08
1672	1671	3.19507e-08
1673	1672	2.79485e-08
1674	1673	2.44342e-08
1675	1674	2.135e-08
1676	1675	1.8645e-08
1677	1676	1.62737e-08
1678	1677	1.41962e-08
1679	1678	1.23771e-08
1680	1679	1.07852e-08
1681	1680	9.39285e-09
1682	1681	8.17578e-09
1683	1682	7.1125e-09
1684	1683	6.18411e-09
1685	1684	5.37395e-09
1686	1685	4.66736e-09
1687	1686	4.05145e-09
1688	1687	3.51489e-09
1689	1688	3.04771e-09
1690	1689	2.64118e-09
1691	1690	2.28762e-09
1692	1691	1.9803e-09
1693	1692	1.71332e-09
1694	1693	1.48152e-09
1695	1694	1.28038e-09
1696	1695	1.10594e-09
1697	1696	9.54746e-10
1698	1697	8.23767e-10
1699	1698	7.10365e-10
1700	1699	6.12239e-10
1701	1700	5.27377e-10
1702	1701	4.54029e-10
1703	1702	3.90668e-10
1704	1703	3.35964e-10
1705	1704	2.88761e-10
1706	1705	2.48055e-10
1707	1706	2.12969e-10
1708	1707	1.82746e-10
1709	1708	1.56726e-10
1710	1709	1.34337e-10
1711	1710	1.15083e-10
1712	1711	9.85346e-11
1713	1712	8.43194e-11
1714	1713	7.21154e-11
1715	1714	6.16439e-11
1716	1715	5.26639e-11
1717	1716	4.49674e-11
1718	1717	3.83747e-11
1719	1718	3.27305e-11
1720	1719	2.79012e-11
1721	1720	2.37713e-11
1722	1721	2.02416e-11
1723	1722	1.72266e-11
1724	1723	1.46526e-11
1725	1724	1.24564e-11
1726	1725	1.05835e-11
1727	1726	8.98734e-12
1728	1727	7.62769e-12
1729	1728	6.47018e-12
1730	1729	5.4853e-12
1731	1730	4.64779e-12
1732	1731	3.936e-12
1733	1732	3.33138e-12
1734	1733	2.81809e-12
1735	1734	2.38258e-12
1736	1735	2.01326e-12
1737	1736	1.70026e-12
1738	1737	1.43514e-12
1739	1738	1.21069e-12
1740	1739	1.02078e-12
1741	1740	8.60187e-13
1742	1741	7.24462e-13
1743	1742	6.09818e-13
1744	1743	5.13034e-13
1745	1744	4.31374e-13
1746	1745	3.62512e-13
1747	1746	3.04476e-13
1748	1747	2.55591e-13
1749	1748	2.14436e-13
1750	1749	1.7981e-13
1751	1750	1.50692e-13
1752	1751	1.2622e-13
1753	1752	1.05664e-13
1754	1753	8.84075e-14
1755	1754	7.39285e-14
1756	1755	6.17869e-14
1757	1756	5.16109e-14
1758	1757	4.30873e-14
1759	1758	3.59516e-14
1760	1759	2.99811e-14
1761	1760	2.49885e-14
1762	1761	2.08158e-14
1763	1762	1.73304e-14
1764	1763	1.44206e-14
1765	1764	1.19928e-14
1766	1765	9.96831e-15
1767	1766	8.281e-15
1768	1767	6.87551e-15
1769	1768	5.70544e-15
1770	1769	4.73189e-15
1771	1770	3.92231e-15
1772	1771	3.24945e-15
1773	1772	2.69054e-15
1774	1773	2.22654e-15
1775	1774	1.84155e-15
1776	1775	1.5223e-15
1777	1776	1.25769e-15
1778	1777	1.03852e-15
1779	1778	8.57062e-16
1780	1779	7.06924e-16
1781	1780	5.82767e-16
1782	1781	4.80152e-16
1783	1782	3.95388e-16
1784	1783	3.2541e-16
1785	1784	2.67669e-16
1786	1785	2.20054e-16
1787	1786	1.80809e-16
1788	1787	1.48482e-16
1789	1788	1.21867e-16
1790	1789	9.99684e-17
1791	1790	8.19597e-17
1792	1791	6.71582e-17
1793	1792	5.49996e-17
1794	1793	4.50175e-17
1795	1794	3.68269e-17
1796	1795	3.01099e-17
1797	1796	2.46046e-17
1798	1797	2.00948e-17
1799	1798	1.64026e-17
1800	1799	1.33815e-17
1801	1800	1.09108e-17
1802	1801	8.89143e-18
1803	1802	7.24181e-18
1804	1803	5.89501e-18
1805	1804	4.79604e-18
1806	1805	3.89981e-18
1807	1806	3.16931e-18
1808	1807	2.57423e-18
1809	1808	2.08974e-18
1810	1809	1.69551e-18
1811	1810	1.37489e-18
1812	1811	1.11428e-18
1813	1812	9.02583e-19
1814	1813	7.307e-19
1815	1814	5.91225e-19
1816	1815	4.78111e-19
1817	1816	3.86425e-19
1818	1817	3.1215e-19
1819	1818	2.52013e-19
1820	1819	2.0335e-19
1821	1820	1.63994e-19
1822	1821	1.32182e-19
1823	1822	1.06483e-19
1824	1823	8.57326e-20
1825	1824	6.89882e-20
1826	1825	5.54837e-20
1827	1826	4.45982e-20
1828	1827	3.58287e-20
1829	1828	2.87678e-20
1830	1829	2.30857e-20
1831	1830	1.85157e-20
1832	1831	1.48423e-20
1833	1832	1.18911e-20
1834	1833	9.52149e-21
1835	1834	7.6199e-21
1836	1835	6.09473e-21
1837	1836	4.87217e-21
1838	1837	3.8927e-21
1839	1838	3.10843e-21
1840	1839	2.48081e-21
1841	1840	1.97882e-21
1842	1841	1.57754e-21
1843	1842	1.25695e-21
1844	1843	1.00096e-21
1845	1844	7.96663e-22
1846	1845	6.33718e-22
1847	1846	5.03823e-22
1848	1847	4.00334e-22
1849	1848	3.17927e-22
1850	1849	2.52345e-22
1851	1850	2.00181e-22
1852	1851	1.58713e-22
1853	1852	1.25766e-22
1854	1853	9.96043e-23
1855	1854	7.88411e-23
1856	1855	6.23719e-23
1857	1856	4.93158e-23
1858	1857	3.89714e-23
1859	1858	3.07798e-23
1860	1859	2.42968e-23
1861	1860	1.91687e-23
1862	1861	1.51146e-23
1863	1862	1.19114e-23
1864	1863	9.38194e-24
1865	1864	7.38554e-24
1866	1865	5.81077e-24
1867	1866	4.56927e-24
1868	1867	3.59105e-24
1869	1868	2.8207e-24
1870	1869	2.21439e-24
1871	1870	1.73745e-24
1872	1871	1.36249e-24
1873	1872	1.06786e-24
1874	1873	8.36487e-25
1875	1874	6.54884e-25
1876	1875	5.12425e-25
1877	1876	4.00736e-25
1878	1877	3.13219e-25
1879	1878	2.4468e-25
1880	1879	1.91035e-25
1881	1880	1.49069e-25
1882	1881	1.16258e-25
1883	1882	9.06189e-26
1884	1883	7.05956e-26
1885	1884	5.49665e-26
1886	1885	4.2774e-26
1887	1886	3.32677e-26
1888	1887	2.58599e-26
1889	1888	2.00906e-26
1890	1889	1.55999e-26
1891	1890	1.21063e-26
1892	1891	9.38991e-27
1893	1892	7.27904e-27
1894	1893	5.63959e-27
1895	1894	4.367e-27
1896	1895	3.37972e-27
1897	1896	2.6142e-27
1898	1897	2.02096e-27
1899	1898	1.56149e-27
1900	1899	1.20582e-27
1901	1900	9.30652e-28
1902	1901	7.17883e-28
1903	1902	5.53453e-28
1904	1903	4.26452e-28
1905	1904	3.28413e-28
1906	1905	2.52774e-28
1907	1906	1.94449e-28
1908	1907	1.495e-28
1909	1908	1.14878e-28
1910	1909	8.8226e-29
1911	1910	6.77199e-29
1912	1911	5.19514e-29
1913	1912	3.98327e-29
1914	1913	3.05242e-29
1915	1914	2.33782e-29
1916	1915	1.78952e-29
1917	1916	1.36907e-29
1918	1917	1.04683e-29
1919	1918	7.99997e-30
1920	1919	6.11029e-30
1921	1920	4.66441e-30
1922	1921	3.55871e-30
1923	1922	2.71363e-30
1924	1923	2.0681e-30
1925	1924	1.57526e-30
1926	1925	1.19921e-30
1927	1926	9.12427e-31
1928	1927	6.93847e-31
1929	1928	5.2734e-31
1930	1929	4.00571e-31
1931	1930	3.04109e-31
1932	1931	2.3075e-31
1933	1932	1.7499e-31
1934	1933	1.32632e-31
1935	1934	1.00472e-31
1936	1935	7.60681e-32
1937	1936	5.75601e-32
1938	1937	4.35314e-32
1939	1938	3.29037e-32
1940	1939	2.4857e-32
1941	1940	1.87678e-32
1942	1941	1.41625e-32
1943	1942	1.06814e-32
1944	1943	8.05154e-33
1945	1944	6.06583e-33
1946	1945	4.56734e-33
1947	1946	3.43714e-33
1948	1947	2.5852e-33
1949	1948	1.94335e-33
1950	1949	1.46006e-33
1951	1950	1.09635e-33
1952	1951	8.22796e-34
1953	1952	6.17157e-34
1954	1953	4.62659e-34
1955	1954	3.46647e-34
1956	1955	2.59582e-34
1957	1956	1.94279e-34
1958	1957	1.45324e-34
1959	1958	1.08645e-34
1960	1959	8.11788e-35
1961	1960	6.06232e-35
1962	1961	4.52476e-35
1963	1962	3.37532e-35
1964	1963	2.51649e-35
1965	1964	1.87515e-35
1966	1965	1.3965e-35
1967	1966	1.03945e-35
1968	1967	7.73269e-36
1969	1968	5.74935e-36
1970	1969	4.27236e-36
1971	1970	3.17306e-36
1972	1971	2.35533e-36
1973	1972	1.74737e-36
1974	1973	1.29563e-36
1975	1974	9.60147e-37
1976	1975	7.11141e-37
1977	1976	5.26424e-37
1978	1977	3.89473e-37
1979	1978	2.87992e-37
1980	1979	2.12836e-37
1981	1980	1.57207e-37
1982	1981	1.16054e-37
1983	1982	8.56264e-38
1984	1983	6.3142e-38
1985	1984	4.65362e-38
1986	1985	3.42787e-38
1987	1986	2.52359e-38
1988	1987	1.85685e-38
1989	1988	1.36551e-38
1990	1989	1.00363e-38
1991	1990	7.37251e-39
1992	1991	5.41275e-39
1993	1992	3.97175e-39
1994	1993	2.91278e-39
1995	1994	2.13499e-39
1996	1995	1.56403e-39
1997	1996	1.14513e-39
1998	1997	8.37966e-40
1999	1998	6.12858e-40
[truncated: 1,002 more rows]
