# Supplementary material for: Biomechanical Properties of Blood Plasma Extracellular Vesicles Revealed by Atomic Force Microscopy
Source: Biology (Basel). 2020 Dec 23;10(1):4. doi: 10.3390/biology10010004 (PMC7822188; doi:10.3390/biology10010004)
Supplement: Supplementary file 1 [file biology-10-00004-s001.zip › biology-1022170-supplementary/Supplement_mat/isolated_EVs.xlsx]

## Sheet: isolated_EVs
sample		1.22541	1.65188	2.22676	3.00172	4.04637	5.45458	7.35288	9.91182	13.3613	18.0113	24.2796	32.7294	44.1198	59.4744	80.1726	108.074	145.686	196.388	264.734	356.867	481.063	648.482	874.166	1178.39	1588.5	2141.32	2886.54	3891.11	5245.3	7070.76	9531.52	12848.7
01_exo_ser_1		0	0	0	0	0	0	0	0	42.955	8.69047	0	1.10802	34.193	13.0535	0	0	0	0	0	0	0	0	0	0	0	0	0	0	0	0	0	0
01_exo_ser_2		0	0	0	0	0	0	0	0	45.3081	7.15033	0	0.34865	32.7045	14.4883	0	0	0	0	0	0	0	0	0	0	0	0	0	0	0	0	0	0
01_exo_ser_3		0	0	0	0	0	0	0	0	50.808	4.55451	0	0	30.0272	14.6103	0	0	0	0	0	0	0	0	0	0	0	0	0	0	0	0	0	0
01_exo_ser_4		0	0	0	0	0	0	0	0	57.1842	2.28503	0	0	27.5943	12.9364	0	0	0	0	0	0	0	0	0	0	0	0	0	0	0	0	0	0
01_exo_ser_5		0	0	0	0	0	0	0	0	46.9354	9.40468	0	0	33.708	9.95194	0	0	0	0	0	0	0	0	0	0	0	0	0	0	0	0	0	0
01_exo_ser_		0	0	0	0	0	0	0	0	48.6381	6.41701	0	0.291335	31.6454	13.0081	0	0	0	0	0	0	0	0	0	0	0	0	0	0	0	0	0	0
								Peak №	1	2
								n	5	5
								size(average)	13.9121	48.5011
								dispertion(size)	0.0695403	0.438798
								sd(size)	0.263705	0.662418
								intencity	55.0552	44.9448
								dispertion(int)	9.89952	9.89952
								sd(int)	3.14635	3.14635

## Sheet: average_D
x_csv	y_csv
1	0	1.35171e-181
2	1	9.39978e-168
3	2	1.85673e-154
4	3	1.04179e-141
5	4	1.66038e-129
6	5	7.51677e-118
7	6	9.66615e-107
8	7	3.53081e-96
9	8	3.66346e-86
10	9	1.07971e-76
11	10	9.03898e-68
12	11	2.14946e-59
13	12	1.4519e-51
14	13	2.78576e-44
15	14	1.51826e-37
16	15	2.35043e-31
17	16	1.03359e-25
18	17	1.29105e-20
19	18	4.58074e-16
20	19	4.61665e-12
21	20	1.32165e-08
22	21	1.07474e-05
23	22	0.00248249
24	23	0.16288
25	24	3.03562
26	25	16.0703
27	26	24.1657	24.1657	3.14635
28	27	10.3222
29	28	1.25239
30	29	0.0431627
31	30	0.000422545
32	31	1.17499e-06
33	32	9.28102e-10
34	33	2.08235e-13
35	34	1.32712e-17
36	35	2.40249e-22
37	36	1.23541e-27
38	37	1.80451e-33
39	38	7.48697e-40
40	39	8.82367e-47
41	40	2.95386e-54
42	41	2.80885e-62
43	42	1.79103e-70
44	43	4.5621e-68
45	44	1.79524e-65
46	45	6.29063e-63
47	46	1.96282e-60
48	47	5.45358e-58
49	48	1.34926e-55
50	49	2.97254e-53
51	50	5.83139e-51
52	51	1.01866e-48
53	52	1.58455e-46
54	53	2.19479e-44
55	54	2.70705e-42
56	55	2.97313e-40
57	56	2.90767e-38
58	57	2.53217e-36
59	58	1.9636e-34
60	59	1.35591e-32
61	60	8.33719e-31
62	61	4.56483e-29
63	62	2.22558e-27
64	63	9.66224e-26
65	64	3.73531e-24
66	65	1.28585e-22
67	66	3.94155e-21
68	67	1.07587e-19
69	68	2.61496e-18
70	69	5.65962e-17
71	70	1.09074e-15
72	71	1.87186e-14
73	72	2.86048e-13
74	73	3.8924e-12
75	74	4.71641e-11
76	75	5.08886e-10
77	76	4.88927e-09
78	77	4.18294e-08
79	78	3.18665e-07
80	79	2.16173e-06
81	80	1.30582e-05
82	81	7.0239e-05
83	82	0.000336425
84	83	0.00143487
85	84	0.00544946
86	85	0.0184292
87	86	0.0554979
88	87	0.148819
89	88	0.355351
90	89	0.755562
91	90	1.43053
92	91	2.41178
93	92	3.62072
94	93	4.84022
95	94	5.7617
96	95	6.10731	6.10731	3.14635
97	96	5.76454
98	97	4.845
99	98	3.62608
100	99	2.41655
101	100	1.43406
102	101	0.7578
103	102	0.356579
104	103	0.149408
105	104	0.0557447
106	105	0.0185203
107	106	0.00547909
108	107	0.00144339
109	108	0.000338588
110	109	7.07254e-05
111	110	1.31551e-05
112	111	2.17885e-06
113	112	3.21347e-07
114	113	4.22022e-08
115	114	4.93528e-09
116	115	5.13929e-10
117	116	4.7655e-11
118	117	3.93485e-12
119	118	2.8931e-13
120	119	1.89414e-14
121	120	1.10427e-15
122	121	5.73263e-17
123	122	2.65001e-18
124	123	1.09082e-19
125	124	3.99831e-21
126	125	1.30501e-22
127	126	3.79283e-24
128	127	9.81588e-26
129	128	2.26209e-27
130	129	4.64199e-29
131	130	8.48229e-31
132	131	1.38018e-32
133	132	1.99975e-34
134	133	2.58005e-36
135	134	2.96412e-38
136	135	3.03234e-40
137	136	2.76232e-42
138	137	2.24071e-44
139	138	1.6185e-46
140	139	1.041e-48
141	140	5.9622e-51
142	141	3.04072e-53
143	142	1.38089e-55
144	143	5.58417e-58
145	144	2.01081e-60
146	145	6.44762e-63
147	146	1.84095e-65
148	147	4.68056e-68
149	148	1.05967e-70
150	149	2.13627e-73
151	150	3.83492e-76
152	151	6.13015e-79
153	152	8.7257e-82
154	153	1.10597e-84
155	154	1.24825e-87
156	155	1.25452e-90
157	156	1.1227e-93
158	157	8.94677e-97
159	158	6.34868e-100
160	159	4.01157e-103
161	160	2.25715e-106
162	161	1.13089e-109
163	162	5.04541e-113
164	163	2.00441e-116
165	164	7.09072e-120
166	165	2.23362e-123
167	166	6.2653e-127
168	167	1.56491e-130
169	168	3.48059e-134
170	169	6.89334e-138
171	170	1.21569e-141
172	171	1.90909e-145
173	172	2.66961e-149
174	173	3.32417e-153
175	174	3.68581e-157
176	175	3.63913e-161
177	176	3.19946e-165
178	177	2.50478e-169
179	178	1.74613e-173
180	179	1.08393e-177
181	180	5.99152e-182
182	181	2.9491e-186
183	182	1.29257e-190
184	183	5.04471e-195
185	184	1.7532e-199
186	185	5.42552e-204
187	186	1.49508e-208
188	187	3.66864e-213
189	188	8.01601e-218
190	189	1.55965e-222
191	190	2.70215e-227
192	191	4.16876e-232
193	192	5.72688e-237
194	193	7.00559e-242
195	194	7.63107e-247
196	195	7.40186e-252
197	196	6.39309e-257
198	197	4.91695e-262
199	198	3.3674e-267
200	199
201	200
